# Supplementary material for: Structural basis of the mycobacterial stress-response RNA polymerase auto-inhibition via oligomerization
Source: Nat Commun. 2023 Jan 30;14:484. doi: 10.1038/s41467-023-36113-y (PMC9886945; doi:10.1038/s41467-023-36113-y)
Supplement: Supplementary file 6 — Source Data [file 41467_2023_36113_MOESM6_ESM.xlsx]

## Sheet: Figure1e
Protomer map volumes (nm^3)
R1	460
R2	474
R3	363
R4	363
R5	466
R6	333
R7	396
R8	486

## Sheet: Figure5a
Oligomerization vs time
Time (h)	% of RNAP molecules in oligomers /per image			Average	SD
1	75.0903	65.593	78.6885	73.1239	6.76559
24	86
Oligomerization vs RNAP concentration
RNAP (nM)	% of RNAP molecules in oligomers /per image						Average	SD
100	23.2829	16.4524	15.4589	13.1274			17.0804	4.3635
200	63.4499	73.0097	61.1124	48.9676	55.585	56.051	59.6959	8.22969
3000	86

## Sheet: Figure5b
Mtb E		Mtb EσB		Mtb EσA		Eco σB		RbpA/EσB		EσB + RbpA		CarD/EσB		EσBΔ4.2		EΔFTσB			Molecular weight markers
ml	mAU	ml	mAU	ml	mAU	ml	mAU	ml	mAU	ml	mAU	ml	mAU	ml	mAU	ml	mAU		Protein (origin)	MW, kDa	Retention volume, ml
8.00779	-0.542	7.98855	-0.074	8.01052	0.015	8.01442	0	7.99597	0.075	8.01534	0.104	8.01423	0.017	7.99499	0.142	8.00081	0.26		Thyroglobulin (bovine thyroid)	669	12.9
8.03589	-0.567	8.01847	-0.076	8.02793	0.015	8.04548	0	8.02558	0.073	8.03792	0.1	8.06875	0.017	8.0246	0.152	8.03112	0.292		Ferritin (horse spleen)	440	14.8
8.06399	-0.588	8.04839	-0.077	8.04533	0.016	8.07655	0.014	8.0552	0.073	8.06051	0.103	8.12327	0.024	8.05421	0.162	8.06142	0.337		Aldolase (rabbit muscle)	158	16
8.09209	-0.608	8.07831	-0.081	8.06273	0.014	8.10761	0.039	8.08481	0.076	8.08309	0.103	8.17779	0.031	8.08382	0.177	8.09173	0.382		Carbonic anhydrase (bovine erythrocytes)	29	17.83
8.12018	-0.622	8.10823	-0.078	8.08014	0.008	8.13867	0.066	8.11443	0.079	8.10568	0.101	8.23231	0.042	8.11344	0.195	8.12203	0.434
8.14828	-0.634	8.13815	-0.075	8.09754	0.007	8.16974	0.092	8.14404	0.077	8.12826	0.1	8.28683	0.051	8.14305	0.216	8.15234	0.489
8.17638	-0.644	8.16807	-0.075	8.11494	0.004	8.2008	0.125	8.17366	0.081	8.15085	0.1	8.34134	0.071	8.17266	0.238	8.18265	0.552
8.20448	-0.647	8.19799	-0.079	8.13235	0.006	8.23186	0.164	8.20327	0.08	8.17343	0.103	8.39586	0.098	8.20227	0.264	8.21295	0.622
8.23257	-0.651	8.22791	-0.082	8.14975	0.007	8.26293	0.202	8.23289	0.081	8.19602	0.101	8.45038	0.142	8.23188	0.289	8.24326	0.697
8.26067	-0.657	8.25783	-0.085	8.16715	0.006	8.29399	0.249	8.2625	0.087	8.2186	0.102	8.5049	0.199	8.26149	0.316	8.27357	0.787
8.28877	-0.656	8.28775	-0.084	8.18456	0.006	8.32506	0.297	8.29212	0.093	8.24119	0.103	8.55942	0.248	8.2911	0.348	8.30387	0.891
8.31687	-0.65	8.31767	-0.085	8.20196	0.002	8.35612	0.355	8.32173	0.093	8.26377	0.104	8.61394	0.286	8.32071	0.386	8.33418	1.016
8.34496	-0.636	8.34759	-0.083	8.21936	0.003	8.38718	0.42	8.35135	0.091	8.28635	0.104	8.66846	0.293	8.35032	0.429	8.36448	1.164
8.37306	-0.624	8.37751	-0.082	8.23677	0.002	8.41825	0.494	8.38096	0.094	8.30894	0.105	8.72298	0.281	8.37994	0.472	8.39479	1.342
8.40116	-0.615	8.40743	-0.078	8.25417	0.006	8.44931	0.582	8.41058	0.101	8.33152	0.106	8.77749	0.265	8.40955	0.523	8.4251	1.555
8.42926	-0.6	8.43735	-0.073	8.27157	0.009	8.48037	0.677	8.44019	0.106	8.35411	0.11	8.83201	0.256	8.43916	0.58	8.4554	1.81
8.45735	-0.587	8.46727	-0.065	8.28898	0.008	8.51144	0.787	8.46981	0.111	8.37669	0.109	8.88653	0.254	8.46877	0.64	8.48571	2.116
8.48545	-0.569	8.49719	-0.057	8.30638	0.01	8.5425	0.906	8.49942	0.116	8.39928	0.108	8.94105	0.253	8.49838	0.711	8.51601	2.472
8.51355	-0.544	8.52711	-0.051	8.32378	0.008	8.57356	1.027	8.52903	0.125	8.42186	0.111	8.99557	0.262	8.52799	0.778	8.54632	2.856
8.54165	-0.517	8.55702	-0.045	8.34119	0.005	8.60463	1.131	8.55865	0.133	8.44445	0.112	9.05009	0.277	8.5576	0.857	8.57663	3.258
8.56974	-0.497	8.58694	-0.038	8.35859	0.004	8.63569	1.212	8.58826	0.14	8.46703	0.109	9.10461	0.294	8.58721	0.931	8.60693	3.619
8.59784	-0.479	8.61686	-0.031	8.37599	0.006	8.66676	1.264	8.61788	0.147	8.48962	0.11	9.15912	0.314	8.61682	1.006	8.63724	3.931
8.62594	-0.45	8.64678	-0.023	8.3934	0.008	8.69782	1.284	8.64749	0.155	8.5122	0.111	9.21364	0.349	8.64643	1.083	8.66754	4.11
8.65404	-0.432	8.6767	-0.024	8.4108	0.013	8.72888	1.261	8.67711	0.159	8.53479	0.108	9.26816	0.393	8.67605	1.138	8.69785	4.186
8.68213	-0.42	8.70662	-0.019	8.4282	0.017	8.75995	1.201	8.70672	0.161	8.55737	0.105	9.32268	0.448	8.70566	1.199	8.72816	4.103
8.71023	-0.403	8.73654	-0.018	8.44561	0.019	8.79101	1.131	8.73634	0.161	8.57996	0.107	9.3772	0.516	8.73527	1.227	8.75846	3.951
8.73833	-0.389	8.76646	-0.013	8.46301	0.018	8.82207	1.048	8.76595	0.161	8.60254	0.112	9.43172	0.598	8.76488	1.262	8.78877	3.71
8.76643	-0.375	8.79638	-0.012	8.48041	0.015	8.85314	0.975	8.79557	0.158	8.62513	0.114	9.48624	0.691	8.79449	1.275	8.81908	3.449
8.79452	-0.358	8.8263	-0.007	8.49782	0.017	8.8842	0.89	8.82518	0.155	8.64771	0.112	9.54075	0.788	8.8241	1.29	8.84938	3.182
8.82262	-0.352	8.85622	0.003	8.51522	0.022	8.91526	0.818	8.8548	0.16	8.6703	0.102	9.59527	0.914	8.85371	1.302	8.87969	2.916
8.85072	-0.352	8.88614	0.022	8.53262	0.027	8.94633	0.757	8.88441	0.163	8.69288	0.099	9.64979	1.022	8.88332	1.303	8.90999	2.681
8.87882	-0.349	8.91606	0.045	8.55003	0.033	8.97739	0.699	8.91403	0.171	8.71547	0.104	9.70431	1.139	8.91293	1.315	8.9403	2.451
8.90691	-0.343	8.94598	0.077	8.56743	0.039	9.00846	0.651	8.94364	0.174	8.73805	0.109	9.75883	1.252	8.94255	1.307	8.97061	2.264
8.93501	-0.337	8.9759	0.12	8.58483	0.044	9.03952	0.601	8.97326	0.178	8.76064	0.114	9.81335	1.371	8.97216	1.319	9.00091	2.088
8.96311	-0.334	9.00582	0.174	8.60224	0.045	9.07058	0.561	9.00287	0.185	8.78322	0.112	9.86787	1.478	9.00177	1.319	9.03122	1.947
8.99121	-0.331	9.03574	0.24	8.61964	0.047	9.10165	0.524	9.03248	0.194	8.8058	0.11	9.92238	1.578	9.03138	1.321	9.06152	1.823
9.0193	-0.331	9.06566	0.317	8.63704	0.052	9.13271	0.49	9.0621	0.196	8.82839	0.107	9.9769	1.689	9.06099	1.33	9.09183	1.717
9.0474	-0.334	9.09558	0.405	8.65445	0.057	9.16377	0.458	9.09171	0.194	8.85097	0.111	10.0314	1.785	9.0906	1.326	9.12214	1.639
9.0755	-0.334	9.1255	0.514	8.67185	0.056	9.19484	0.427	9.12133	0.196	8.87356	0.111	10.0859	1.874	9.12021	1.345	9.15244	1.567
9.1036	-0.335	9.15542	0.635	8.68925	0.056	9.2259	0.395	9.15094	0.201	8.89614	0.113	10.1405	1.944	9.14982	1.348	9.18275	1.52
9.13169	-0.333	9.18534	0.774	8.70666	0.054	9.25696	0.367	9.18056	0.207	8.91873	0.118	10.195	2.019	9.17943	1.367	9.21305	1.472
9.15979	-0.331	9.21526	0.922	8.72406	0.052	9.28803	0.343	9.21017	0.21	8.94131	0.125	10.2495	2.079	9.20905	1.381	9.24336	1.449
9.18789	-0.331	9.24518	1.082	8.74146	0.051	9.31909	0.322	9.23979	0.216	8.9639	0.126	10.304	2.13	9.23866	1.401	9.27367	1.435
9.21599	-0.335	9.2751	1.255	8.75887	0.046	9.35016	0.304	9.2694	0.226	8.98648	0.129	10.3585	2.172	9.26827	1.437	9.30397	1.432
9.24408	-0.333	9.30502	1.435	8.77627	0.045	9.38122	0.282	9.29902	0.23	9.00907	0.138	10.4131	2.21	9.29788	1.461	9.33428	1.431
9.27218	-0.334	9.33494	1.626	8.79367	0.047	9.41228	0.271	9.32863	0.227	9.03165	0.144	10.4676	2.251	9.32749	1.51	9.36458	1.426
9.30028	-0.338	9.36486	1.828	8.81108	0.049	9.44335	0.263	9.35825	0.237	9.05424	0.146	10.5221	2.273	9.3571	1.547	9.39489	1.437
9.32838	-0.34	9.39478	2.026	8.82848	0.053	9.47441	0.258	9.38786	0.252	9.07682	0.154	10.5766	2.297	9.38671	1.605	9.4252	1.45
9.35647	-0.337	9.4247	2.249	8.84588	0.054	9.50547	0.252	9.41748	0.261	9.09941	0.168	10.6311	2.327	9.41632	1.663	9.4555	1.476
9.38457	-0.336	9.45461	2.458	8.86329	0.053	9.53654	0.247	9.44709	0.262	9.12199	0.18	10.6856	2.352	9.44593	1.721	9.48581	1.501
9.41267	-0.339	9.48453	2.683	8.88069	0.053	9.5676	0.242	9.47671	0.265	9.14458	0.191	10.7402	2.375	9.47555	1.802	9.51612	1.527
9.44077	-0.342	9.51445	2.891	8.89809	0.051	9.59866	0.234	9.50632	0.274	9.16716	0.21	10.7947	2.399	9.50516	1.867	9.54642	1.557
9.46886	-0.344	9.54437	3.102	8.9155	0.052	9.62973	0.233	9.53593	0.282	9.18975	0.234	10.8492	2.432	9.53477	1.957	9.57673	1.581
9.49696	-0.339	9.57429	3.323	8.9329	0.052	9.66079	0.229	9.56555	0.283	9.21233	0.262	10.9037	2.449	9.56438	2.028	9.60703	1.615
9.52506	-0.34	9.60421	3.52	8.9503	0.054	9.69186	0.231	9.59516	0.287	9.23492	0.29	10.9582	2.471	9.59399	2.109	9.63734	1.639
9.55316	-0.345	9.63413	3.749	8.96771	0.059	9.72292	0.227	9.62478	0.297	9.2575	0.317	11.0128	2.507	9.6236	2.192	9.66765	1.673
9.58125	-0.344	9.66405	3.937	8.98511	0.063	9.75398	0.227	9.65439	0.306	9.28008	0.349	11.0673	2.527	9.65321	2.262	9.69795	1.695
9.60935	-0.345	9.69397	4.146	9.00251	0.066	9.78505	0.229	9.68401	0.309	9.30267	0.385	11.1218	2.559	9.68282	2.36	9.72826	1.725
9.63745	-0.353	9.72389	4.331	9.01992	0.064	9.81611	0.232	9.71362	0.322	9.32525	0.427	11.1763	2.582	9.71243	2.428	9.75856	1.759
9.66555	-0.362	9.75381	4.505	9.03732	0.068	9.84717	0.235	9.74324	0.335	9.34784	0.466	11.2308	2.621	9.74204	2.528	9.78887	1.788
9.69364	-0.371	9.78373	4.685	9.05472	0.069	9.87824	0.235	9.77285	0.342	9.37042	0.509	11.2853	2.648	9.77166	2.603	9.81918	1.825
9.72174	-0.377	9.81365	4.824	9.07213	0.071	9.9093	0.239	9.80247	0.344	9.39301	0.563	11.3399	2.687	9.80127	2.688	9.84948	1.85
9.74984	-0.38	9.84357	4.985	9.08953	0.072	9.94036	0.241	9.83208	0.352	9.41559	0.619	11.3944	2.72	9.83088	2.774	9.87979	1.887
9.77794	-0.384	9.87349	5.109	9.10693	0.072	9.97143	0.245	9.8617	0.367	9.43818	0.678	11.4489	2.744	9.86049	2.837	9.91009	1.912
9.80603	-0.392	9.90341	5.241	9.12434	0.071	10.0025	0.247	9.89131	0.379	9.46076	0.741	11.5034	2.782	9.8901	2.93	9.9404	1.946
9.83413	-0.396	9.93333	5.367	9.14174	0.072	10.0336	0.256	9.92093	0.386	9.48335	0.8	11.5579	2.824	9.91971	2.987	9.97071	1.97
9.86223	-0.399	9.96325	5.463	9.15914	0.073	10.0646	0.261	9.95054	0.399	9.50593	0.863	11.6125	2.858	9.94932	3.073	10.001	1.996
9.89033	-0.408	9.99317	5.579	9.17655	0.075	10.0957	0.266	9.98016	0.416	9.52852	0.937	11.667	2.897	9.97893	3.135	10.0313	2.026
9.91842	-0.411	10.0231	5.634	9.19395	0.077	10.1267	0.267	10.0098	0.427	9.5511	1.007	11.7215	2.941	10.0085	3.199	10.0616	2.049
9.94652	-0.411	10.053	5.726	9.21135	0.074	10.1578	0.271	10.0394	0.437	9.57369	1.076	11.776	2.998	10.0382	3.278	10.0919	2.08
9.97462	-0.416	10.0829	5.761	9.22876	0.081	10.1889	0.277	10.069	0.451	9.59627	1.148	11.8305	3.064	10.0678	3.329	10.1222	2.1
10.0027	-0.422	10.1128	5.814	9.24616	0.082	10.2199	0.281	10.0986	0.467	9.61886	1.222	11.8851	3.123	10.0974	3.407	10.1525	2.124
10.0308	-0.429	10.1428	5.856	9.26356	0.085	10.251	0.291	10.1282	0.484	9.64144	1.296	11.9396	3.227	10.127	3.451	10.1828	2.148
10.0589	-0.429	10.1727	5.87	9.28097	0.082	10.2821	0.295	10.1578	0.502	9.66403	1.369	11.9941	3.35	10.1566	3.515	10.2132	2.168
10.087	-0.43	10.2026	5.913	9.29837	0.084	10.3131	0.306	10.1875	0.511	9.68661	1.442	12.0486	3.5	10.1862	3.57	10.2435	2.198
10.1151	-0.434	10.2325	5.886	9.31577	0.086	10.3442	0.317	10.2171	0.526	9.7092	1.514	12.1031	3.665	10.2158	3.612	10.2738	2.213
10.1432	-0.44	10.2624	5.909	9.33318	0.089	10.3753	0.322	10.2467	0.545	9.73178	1.592	12.1576	3.837	10.2454	3.672	10.3041	2.238
10.1713	-0.442	10.2924	5.875	9.35058	0.093	10.4063	0.331	10.2763	0.559	9.75437	1.671	12.2122	4.024	10.275	3.698	10.3344	2.248
10.1994	-0.441	10.3223	5.862	9.36798	0.095	10.4374	0.335	10.3059	0.571	9.77695	1.746	12.2667	4.209	10.3047	3.761	10.3647	2.268
10.2275	-0.445	10.3522	5.833	9.38539	0.097	10.4684	0.347	10.3355	0.59	9.79953	1.821	12.3212	4.362	10.3343	3.786	10.395	2.281
10.2556	-0.45	10.3821	5.78	9.40279	0.1	10.4995	0.351	10.3651	0.61	9.82212	1.891	12.3757	4.486	10.3639	3.831	10.4253	2.3
10.2837	-0.454	10.412	5.766	9.42019	0.099	10.5306	0.358	10.3948	0.631	9.8447	1.953	12.4302	4.576	10.3935	3.872	10.4556	2.32
10.3118	-0.462	10.442	5.689	9.4376	0.101	10.5616	0.369	10.4244	0.66	9.86729	2.016	12.4848	4.617	10.4231	3.896	10.4859	2.331
10.3399	-0.465	10.4719	5.659	9.455	0.101	10.5927	0.383	10.454	0.677	9.88987	2.083	12.5393	4.637	10.4527	3.948	10.5162	2.355
10.368	-0.47	10.5018	5.573	9.4724	0.102	10.6238	0.393	10.4836	0.699	9.91246	2.144	12.5938	4.622	10.4823	3.954	10.5465	2.363
10.3961	-0.474	10.5317	5.513	9.48981	0.105	10.6548	0.401	10.5132	0.728	9.93504	2.205	12.6483	4.567	10.5119	4.003	10.5768	2.388
10.4242	-0.475	10.5616	5.449	9.50721	0.109	10.6859	0.414	10.5428	0.752	9.95763	2.261	12.7028	4.52	10.5415	4.016	10.6071	2.395
10.4523	-0.475	10.5916	5.353	9.52461	0.112	10.717	0.423	10.5724	0.784	9.98021	2.312	12.7574	4.449	10.5712	4.045	10.6374	2.413
10.4804	-0.474	10.6215	5.298	9.54202	0.114	10.748	0.436	10.6021	0.812	10.0028	2.362	12.8119	4.373	10.6008	4.072	10.6677	2.423
10.5085	-0.478	10.6514	5.185	9.55942	0.113	10.7791	0.444	10.6317	0.837	10.0254	2.401	12.8664	4.287	10.6304	4.077	10.6981	2.433
10.5366	-0.479	10.6813	5.123	9.57682	0.112	10.8101	0.458	10.6613	0.866	10.048	2.447	12.9209	4.21	10.66	4.117	10.7284	2.453
10.5647	-0.475	10.7112	5.017	9.59423	0.115	10.8412	0.468	10.6909	0.896	10.0706	2.493	12.9754	4.138	10.6896	4.114	10.7587	2.465
10.5928	-0.474	10.7412	4.929	9.61163	0.119	10.8723	0.481	10.7205	0.932	10.0931	2.535	13.0299	4.074	10.7192	4.151	10.789	2.495
10.6209	-0.477	10.7711	4.845	9.62904	0.126	10.9033	0.494	10.7501	0.963	10.1157	2.57	13.0845	4.008	10.7488	4.155	10.8193	2.505
10.649	-0.475	10.801	4.732	9.64644	0.129	10.9344	0.502	10.7798	0.994	10.1383	2.603	13.139	3.944	10.7784	4.167	10.8496	2.524
10.6771	-0.47	10.8309	4.661	9.66384	0.127	10.9655	0.516	10.8094	1.031	10.1609	2.631	13.1935	3.9	10.808	4.188	10.8799	2.536
10.7052	-0.47	10.8608	4.534	9.68125	0.128	10.9965	0.525	10.839	1.062	10.1835	2.661	13.248	3.856	10.8377	4.179	10.9102	2.554
10.7333	-0.466	10.8908	4.457	9.69865	0.129	11.0276	0.544	10.8686	1.104	10.2061	2.687	13.3025	3.833	10.8673	4.212	10.9405	2.586
10.7613	-0.463	10.9207	4.342	9.71605	0.132	11.0587	0.554	10.8982	1.145	10.2286	2.706	13.3571	3.813	10.8969	4.191	10.9708	2.601
10.7894	-0.461	10.9506	4.243	9.73346	0.134	11.0897	0.568	10.9278	1.178	10.2512	2.721	13.4116	3.796	10.9265	4.209	11.0011	2.628
10.8175	-0.46	10.9805	4.148	9.75086	0.135	11.1208	0.577	10.9574	1.217	10.2738	2.738	13.4661	3.817	10.9561	4.201	11.0314	2.64
10.8456	-0.456	11.0104	4.03	9.76826	0.138	11.1518	0.587	10.9871	1.258	10.2964	2.746	13.5206	3.836	10.9857	4.197	11.0617	2.67
10.8737	-0.45	11.0404	3.949	9.78567	0.141	11.1829	0.601	11.0167	1.294	10.319	2.764	13.5751	3.848	11.0153	4.208	11.092	2.697
10.9018	-0.444	11.0703	3.825	9.80307	0.146	11.214	0.614	11.0463	1.34	10.3416	2.78	13.6296	3.858	11.0449	4.184	11.1223	2.723
10.9299	-0.433	11.1002	3.743	9.82047	0.148	11.245	0.628	11.0759	1.385	10.3642	2.784	13.6842	3.86	11.0745	4.205	11.1526	2.761
10.958	-0.426	11.1301	3.637	9.83788	0.151	11.2761	0.644	11.1055	1.421	10.3867	2.792	13.7387	3.844	11.1042	4.182	11.183	2.787
10.9861	-0.426	11.16	3.539	9.85528	0.157	11.3072	0.658	11.1351	1.459	10.4093	2.806	13.7932	3.796	11.1338	4.189	11.2133	2.834
11.0142	-0.419	11.19	3.445	9.87268	0.161	11.3382	0.669	11.1647	1.497	10.4319	2.805	13.8477	3.713	11.1634	4.177	11.2436	2.861
11.0423	-0.411	11.2199	3.333	9.89009	0.166	11.3693	0.683	11.1944	1.539	10.4545	2.791	13.9022	3.606	11.193	4.158	11.2739	2.91
11.0704	-0.4	11.2498	3.255	9.90749	0.168	11.4004	0.693	11.224	1.582	10.4771	2.784	13.9568	3.484	11.2226	4.164	11.3042	2.953
11.0985	-0.39	11.2797	3.146	9.92489	0.17	11.4314	0.707	11.2536	1.618	10.4997	2.781	14.0113	3.357	11.2522	4.127	11.3345	3.002
11.1266	-0.38	11.3096	3.066	9.9423	0.169	11.4625	0.717	11.2832	1.658	10.5222	2.769	14.0658	3.234	11.2818	4.138	11.3648	3.056
11.1547	-0.367	11.3396	2.974	9.9597	0.174	11.4935	0.729	11.3128	1.695	10.5448	2.767	14.1203	3.119	11.3114	4.105	11.3951	3.1
11.1828	-0.357	11.3695	2.886	9.9771	0.175	11.5246	0.74	11.3424	1.732	10.5674	2.755	14.1748	3.028	11.341	4.102	11.4254	3.169
11.2109	-0.34	11.3994	2.806	9.99451	0.178	11.5557	0.755	11.372	1.763	10.59	2.737	14.2294	2.942	11.3707	4.089	11.4557	3.216
11.239	-0.324	11.4293	2.707	10.0119	0.183	11.5867	0.771	11.4017	1.8	10.6126	2.731	14.2839	2.873	11.4003	4.061	11.486	3.294
11.2671	-0.313	11.4592	2.64	10.0293	0.188	11.6178	0.779	11.4313	1.847	10.6352	2.717	14.3384	2.807	11.4299	4.067	11.5163	3.358
11.2952	-0.292	11.4892	2.542	10.0467	0.192	11.6489	0.791	11.4609	1.881	10.6578	2.693	14.3929	2.755	11.4595	4.032	11.5466	3.442
11.3233	-0.275	11.5191	2.476	10.0641	0.195	11.6799	0.798	11.4905	1.914	10.6803	2.682	14.4474	2.728	11.4891	4.039	11.5769	3.521
11.3514	-0.263	11.549	2.389	10.0815	0.198	11.711	0.809	11.5201	1.94	10.7029	2.668	14.5019	2.695	11.5187	4.014	11.6072	3.61
11.3795	-0.246	11.5789	2.319	10.0989	0.198	11.7421	0.822	11.5497	1.972	10.7255	2.645	14.5565	2.667	11.5483	4.006	11.6375	3.71
11.4076	-0.228	11.6088	2.251	10.1163	0.198	11.7731	0.835	11.5793	2	10.7481	2.635	14.611	2.625	11.5779	4.006	11.6678	3.805
11.4357	-0.213	11.6388	2.174	10.1337	0.201	11.8042	0.851	11.609	2.024	10.7707	2.618	14.6655	2.578	11.6075	3.984	11.6982	3.929
11.4638	-0.197	11.6687	2.12	10.1511	0.209	11.8352	0.862	11.6386	2.057	10.7933	2.596	14.72	2.543	11.6372	4.006	11.7285	4.047
11.4919	-0.177	11.6986	2.042	10.1685	0.211	11.8663	0.878	11.6682	2.081	10.8158	2.585	14.7745	2.495	11.6668	3.981	11.7588	4.191
11.52	-0.154	11.7285	1.987	10.1859	0.216	11.8974	0.889	11.6978	2.109	10.8384	2.572	14.8291	2.443	11.6964	4.002	11.7891	4.341
11.5481	-0.14	11.7584	1.912	10.2033	0.22	11.9284	0.906	11.7274	2.136	10.861	2.542	14.8836	2.393	11.726	3.994	11.8194	4.503
11.5762	-0.121	11.7883	1.855	10.2207	0.231	11.9595	0.921	11.757	2.16	10.8836	2.522	14.9381	2.361	11.7556	3.995	11.8497	4.695
11.6043	-0.094	11.8183	1.798	10.2382	0.237	11.9906	0.937	11.7867	2.182	10.9062	2.512	14.9926	2.328	11.7852	4.01	11.88	4.883
11.6324	-0.067	11.8482	1.739	10.2556	0.24	12.0216	0.956	11.8163	2.203	10.9288	2.492	15.0471	2.312	11.8148	3.996	11.9103	5.121
11.6605	-0.039	11.8781	1.691	10.273	0.241	12.0527	0.976	11.8459	2.226	10.9514	2.482	15.1017	2.319	11.8444	4.024	11.9406	5.351
11.6886	-0.008	11.908	1.626	10.2904	0.241	12.0838	1.001	11.8755	2.24	10.9739	2.467	15.1562	2.321	11.874	4.011	11.9709	5.632
11.7167	0.026	11.9379	1.579	10.3078	0.245	12.1148	1.017	11.9051	2.26	10.9965	2.443	15.2107	2.334	11.9037	4.034	12.0012	5.927
11.7448	0.071	11.9679	1.528	10.3252	0.248	12.1459	1.039	11.9347	2.284	11.0191	2.424	15.2652	2.331	11.9333	4.04	12.0315	6.248
11.7729	0.122	11.9978	1.484	10.3426	0.253	12.1769	1.066	11.9643	2.307	11.0417	2.414	15.3197	2.313	11.9629	4.045	12.0618	6.622
11.801	0.182	12.0277	1.446	10.36	0.261	12.208	1.097	11.994	2.332	11.0643	2.392	15.3742	2.273	11.9925	4.066	12.0921	6.98
11.8291	0.259	12.0576	1.394	10.3774	0.264	12.2391	1.13	12.0236	2.352	11.0869	2.366	15.4288	2.223	12.0221	4.056	12.1224	7.421
11.8572	0.356	12.0875	1.356	10.3948	0.265	12.2701	1.159	12.0532	2.373	11.1095	2.359	15.4833	2.152	12.0517	4.087	12.1527	7.815
11.8853	0.472	12.1175	1.304	10.4122	0.268	12.3012	1.194	12.0828	2.393	11.132	2.344	15.5378	2.086	12.0813	4.082	12.1831	8.293
11.9133	0.629	12.1474	1.269	10.4296	0.27	12.3323	1.227	12.1124	2.415	11.1546	2.32	15.5923	2.003	12.1109	4.1	12.2134	8.719
11.9414	0.825	12.1773	1.231	10.447	0.275	12.3633	1.267	12.142	2.436	11.1772	2.313	15.6468	1.944	12.1405	4.111	12.2437	9.168
11.9695	1.079	12.2072	1.2	10.4644	0.279	12.3944	1.306	12.1716	2.453	11.1998	2.302	15.7014	1.891	12.1702	4.11	12.274	9.584
11.9976	1.384	12.2371	1.171	10.4818	0.287	12.4255	1.349	12.2013	2.483	11.2224	2.283	15.7559	1.851	12.1998	4.141	12.3043	9.969
12.0257	1.736	12.2671	1.13	10.4992	0.292	12.4565	1.385	12.2309	2.507	11.245	2.281	15.8104	1.806	12.2294	4.127	12.3346	10.36
12.0538	2.143	12.297	1.106	10.5166	0.299	12.4876	1.426	12.2605	2.528	11.2675	2.265	15.8649	1.769	12.259	4.157	12.3649	10.659
12.0819	2.586	12.3269	1.075	10.534	0.301	12.5186	1.467	12.2901	2.548	11.2901	2.243	15.9194	1.735	12.2886	4.147	12.3952	10.965
12.11	3.059	12.3568	1.056	10.5514	0.305	12.5497	1.51	12.3197	2.571	11.3127	2.242	15.9739	1.703	12.3182	4.154	12.4255	11.171
12.1381	3.554	12.3867	1.03	10.5688	0.312	12.5808	1.552	12.3493	2.588	11.3353	2.233	16.0285	1.684	12.3478	4.163	12.4558	11.36
12.1662	4.032	12.4167	1.008	10.5862	0.319	12.6118	1.589	12.3789	2.602	11.3579	2.204	16.083	1.653	12.3774	4.156	12.4861	11.484
12.1943	4.503	12.4466	0.991	10.6036	0.327	12.6429	1.63	12.4086	2.633	11.3805	2.196	16.1375	1.63	12.407	4.181	12.5164	11.56
12.2224	4.915	12.4765	0.969	10.621	0.333	12.674	1.665	12.4382	2.649	11.4031	2.184	16.192	1.617	12.4367	4.161	12.5467	11.612
12.2505	5.292	12.5064	0.954	10.6384	0.34	12.705	1.707	12.4678	2.665	11.4256	2.167	16.2465	1.6	12.4663	4.181	12.577	11.583
12.2786	5.625	12.5363	0.935	10.6558	0.346	12.7361	1.74	12.4974	2.683	11.4482	2.16	16.3011	1.572	12.4959	4.175	12.6073	11.552
12.3067	5.881	12.5663	0.927	10.6732	0.353	12.7672	1.78	12.527	2.702	11.4708	2.151	16.3556	1.546	12.5255	4.177	12.6376	11.451
12.3348	6.092	12.5962	0.918	10.6906	0.359	12.7982	1.814	12.5566	2.72	11.4934	2.125	16.4101	1.523	12.5551	4.189	12.6679	11.339
12.3629	6.232	12.6261	0.906	10.708	0.362	12.8293	1.841	12.5862	2.732	11.516	2.116	16.4646	1.493	12.5847	4.173	12.6983	11.189
12.391	6.305	12.656	0.899	10.7254	0.37	12.8603	1.872	12.6159	2.754	11.5386	2.106	16.5191	1.457	12.6143	4.196	12.7286	11.01
12.4191	6.335	12.6859	0.884	10.7429	0.371	12.8914	1.892	12.6455	2.764	11.5611	2.087	16.5737	1.418	12.6439	4.172	12.7589	10.831
12.4472	6.31	12.7159	0.88	10.7603	0.377	12.9225	1.918	12.6751	2.78	11.5837	2.082	16.6282	1.378	12.6735	4.176	12.7892	10.605
12.4753	6.239	12.7458	0.865	10.7777	0.382	12.9535	1.936	12.7047	2.796	11.6063	2.081	16.6827	1.335	12.7032	4.16	12.8195	10.4
12.5034	6.136	12.7757	0.856	10.7951	0.391	12.9846	1.964	12.7343	2.805	11.6289	2.062	16.7372	1.298	12.7328	4.146	12.8498	10.148
12.5315	5.998	12.8056	0.847	10.8125	0.401	13.0157	1.984	12.7639	2.824	11.6515	2.054	16.7917	1.256	12.7624	4.151	12.8801	9.92
12.5596	5.829	12.8355	0.836	10.8299	0.408	13.0467	2.006	12.7936	2.827	11.6741	2.053	16.8462	1.222	12.792	4.123	12.9104	9.668
12.5877	5.655	12.8655	0.833	10.8473	0.415	13.0778	2.023	12.8232	2.843	11.6967	2.037	16.9008	1.194	12.8216	4.13	12.9407	9.417
12.6158	5.459	12.8954	0.818	10.8647	0.418	13.1089	2.042	12.8528	2.854	11.7192	2.026	16.9553	1.164	12.8512	4.102	12.971	9.176
12.6439	5.264	12.9253	0.811	10.8821	0.423	13.1399	2.063	12.8824	2.868	11.7418	2.022	17.0098	1.145	12.8808	4.101	13.0013	8.917
12.672	5.069	12.9552	0.79	10.8995	0.431	13.171	2.083	12.912	2.884	11.7644	2.008	17.0643	1.122	12.9104	4.087	13.0316	8.689
12.7001	4.869	12.9851	0.777	10.9169	0.44	13.202	2.113	12.9416	2.895	11.787	1.987	17.1188	1.107	12.94	4.063	13.0619	8.442
12.7282	4.671	13.0151	0.76	10.9343	0.451	13.2331	2.138	12.9712	2.915	11.8096	1.982	17.1734	1.092	12.9697	4.06	13.0922	8.225
12.7563	4.463	13.045	0.748	10.9517	0.455	13.2642	2.182	13.0009	2.918	11.8322	1.966	17.2279	1.068	12.9993	4.025	13.1225	8.001
12.7844	4.286	13.0749	0.74	10.9691	0.464	13.2952	2.224	13.0305	2.934	11.8547	1.945	17.2824	1.033	13.0289	4.028	13.1528	7.791
12.8125	4.106	13.1048	0.722	10.9865	0.473	13.3263	2.282	13.0601	2.938	11.8773	1.94	17.3369	1.01	13.0585	3.999	13.1832	7.601
12.8406	3.914	13.1347	0.714	11.0039	0.483	13.3574	2.35	13.0897	2.944	11.8999	1.928	17.3914	0.985	13.0881	3.984	13.2135	7.402
12.8687	3.759	13.1647	0.698	11.0213	0.49	13.3884	2.424	13.1193	2.952	11.9225	1.904	17.446	0.962	13.1177	3.974	13.2438	7.241
12.8968	3.606	13.1946	0.69	11.0387	0.496	13.4195	2.511	13.1489	2.957	11.9451	1.903	17.5005	0.938	13.1473	3.945	13.2741	7.061
12.9249	3.481	13.2245	0.679	11.0561	0.504	13.4506	2.593	13.1785	2.983	11.9677	1.888	17.555	0.919	13.1769	3.949	13.3044	6.918
12.953	3.353	13.2544	0.673	11.0735	0.513	13.4816	2.694	13.2082	2.981	11.9903	1.854	17.6095	0.896	13.2065	3.914	13.3347	6.765
12.9811	3.229	13.2843	0.668	11.0909	0.521	13.5127	2.783	13.2378	2.992	12.0128	1.849	17.664	0.9	13.2362	3.915	13.365	6.63
13.0092	3.13	13.3143	0.655	11.1083	0.534	13.5437	2.891	13.2674	2.999	12.0354	1.845	17.7185	0.903	13.2658	3.893	13.3953	6.503
13.0372	3.017	13.3442	0.652	11.1257	0.54	13.5748	2.983	13.297	3.015	12.058	1.825	17.7731	0.922	13.2954	3.884	13.4256	6.375
13.0653	2.929	13.3741	0.644	11.1431	0.548	13.6059	3.091	13.3266	3.029	12.0806	1.819	17.8276	0.959	13.325	3.882	13.4559	6.273
13.0934	2.852	13.404	0.644	11.1605	0.553	13.6369	3.178	13.3562	3.03	12.1032	1.806	17.8821	1.04	13.3546	3.862	13.4862	6.151
13.1215	2.774	13.4339	0.64	11.1779	0.562	13.668	3.26	13.3858	3.049	12.1258	1.779	17.9366	1.214	13.3842	3.868	13.5165	6.057
13.1496	2.715	13.4639	0.64	11.1953	0.575	13.6991	3.333	13.4155	3.056	12.1484	1.77	17.9911	1.505	13.4138	3.845	13.5468	5.939
13.1777	2.649	13.4938	0.646	11.2127	0.584	13.7301	3.391	13.4451	3.073	12.1709	1.76	18.0457	1.874	13.4434	3.852	13.5771	5.842
13.2058	2.604	13.5237	0.651	11.2301	0.591	13.7612	3.461	13.4747	3.092	12.1935	1.743	18.1002	2.252	13.473	3.844	13.6074	5.729
13.2339	2.569	13.5536	0.66	11.2475	0.602	13.7923	3.504	13.5043	3.101	12.2161	1.735	18.1547	2.536	13.5027	3.837	13.6377	5.619
13.262	2.529	13.5835	0.665	11.265	0.611	13.8233	3.547	13.5339	3.122	12.2387	1.737	18.2092	2.672	13.5323	3.842	13.6681	5.506
13.2901	2.502	13.6134	0.68	11.2824	0.624	13.8544	3.56	13.5635	3.131	12.2613	1.718	18.2637	2.679	13.5619	3.823	13.6984	5.38
13.3182	2.482	13.6434	0.692	11.2998	0.635	13.8854	3.571	13.5931	3.158	12.2839	1.706	18.3182	2.59	13.5915	3.832	13.7287	5.266
13.3463	2.477	13.6733	0.707	11.3172	0.645	13.9165	3.576	13.6228	3.177	12.3064	1.702	18.3728	2.453	13.6211	3.807	13.759	5.126
13.3744	2.475	13.7032	0.727	11.3346	0.658	13.9476	3.56	13.6524	3.205	12.329	1.685	18.4273	2.292	13.6507	3.809	13.7893	5
13.4025	2.474	13.7331	0.74	11.352	0.666	13.9786	3.547	13.682	3.234	12.3516	1.676	18.4818	2.133	13.6803	3.797	13.8196	4.857
13.4306	2.487	13.763	0.762	11.3694	0.675	14.0097	3.514	13.7116	3.246	12.3742	1.674	18.5363	1.985	13.7099	3.777	13.8499	4.71
13.4587	2.493	13.793	0.769	11.3868	0.686	14.0408	3.489	13.7412	3.275	12.3968	1.66	18.5908	1.842	13.7395	3.771	13.8802	4.564
13.4868	2.523	13.8229	0.786	11.4042	0.696	14.0718	3.443	13.7708	3.283	12.4194	1.648	18.6454	1.74	13.7692	3.736	13.9105	4.408
13.5149	2.546	13.8528	0.8	11.4216	0.706	14.1029	3.405	13.8005	3.299	12.442	1.645	18.6999	1.643	13.7988	3.73	13.9408	4.266
13.543	2.564	13.8827	0.813	11.439	0.714	14.134	3.349	13.8301	3.299	12.4645	1.636	18.7544	1.551	13.8284	3.687	13.9711	4.112
13.5711	2.594	13.9126	0.826	11.4564	0.726	14.165	3.305	13.8597	3.301	12.4871	1.623	18.8089	1.486	13.858	3.662	14.0014	3.971
13.5992	2.617	13.9426	0.824	11.4738	0.739	14.1961	3.247	13.8893	3.297	12.5097	1.62	18.8634	1.428	13.8876	3.632	14.0317	3.818
13.6273	2.651	13.9725	0.829	11.4912	0.749	14.2271	3.194	13.9189	3.279	12.5323	1.609	18.918	1.376	13.9172	3.592	14.062	3.677
13.6554	2.677	14.0024	0.83	11.5086	0.76	14.2582	3.143	13.9485	3.28	12.5549	1.597	18.9725	1.345	13.9468	3.571	14.0923	3.54
13.6835	2.696	14.0323	0.832	11.526	0.769	14.2893	3.082	13.9781	3.247	12.5775	1.603	19.027	1.312	13.9764	3.515	14.1226	3.41
13.7116	2.71	14.0622	0.826	11.5434	0.781	14.3203	3.029	14.0078	3.224	12.6	1.595			14.006	3.486	14.1529	3.293
13.7397	2.698	14.0922	0.812	11.5608	0.795	14.3514	2.965	14.0374	3.196	12.6226	1.578			14.0357	3.432	14.1833	3.163
13.7678	2.688	14.1221	0.804	11.5782	0.805	14.3825	2.923	14.067	3.165	12.6452	1.581			14.0653	3.389	14.2136	3.056
13.7959	2.669	14.152	0.778	11.5956	0.818	14.4135	2.872	14.0966	3.137	12.6678	1.576			14.0949	3.347	14.2439	2.934
13.824	2.636	14.1819	0.768	11.613	0.832	14.4446	2.825	14.1262	3.098	12.6904	1.561			14.1245	3.293	14.2742	2.834
13.8521	2.595	14.2118	0.742	11.6304	0.841	14.4757	2.775	14.1558	3.08	12.713	1.558			14.1541	3.261	14.3045	2.727
13.8802	2.533	14.2418	0.727	11.6478	0.854	14.5067	2.727	14.1854	3.045	12.7356	1.557			14.1837	3.201	14.3348	2.629
13.9083	2.479	14.2717	0.7	11.6652	0.866	14.5378	2.691	14.2151	3.017	12.7581	1.541			14.2133	3.163	14.3651	2.537
13.9364	2.411	14.3016	0.675	11.6826	0.884	14.5688	2.643	14.2447	2.987	12.7807	1.535			14.2429	3.111	14.3954	2.446
13.9645	2.327	14.3315	0.652	11.7	0.898	14.5999	2.616	14.2743	2.956	12.8033	1.536			14.2725	3.068	14.4257	2.366
13.9926	2.249	14.3614	0.626	11.7174	0.912	14.631	2.574	14.3039	2.935	12.8259	1.52			14.3022	3.033	14.456	2.282
14.0207	2.16	14.3914	0.609	11.7348	0.93	14.662	2.545	14.3335	2.9	12.8485	1.517			14.3318	2.984	14.4863	2.209
14.0488	2.088	14.4213	0.59	11.7522	0.948	14.6931	2.505	14.3631	2.887	12.8711	1.505			14.3614	2.953	14.5166	2.13
14.0769	1.999	14.4512	0.573	11.7696	0.967	14.7242	2.475	14.3927	2.866	12.8936	1.484			14.391	2.905	14.5469	2.065
14.105	1.91	14.4811	0.551	11.7871	0.984	14.7552	2.448	14.4224	2.846	12.9162	1.471			14.4206	2.878	14.5772	1.999
14.1331	1.842	14.511	0.528	11.8045	0.999	14.7863	2.417	14.452	2.826	12.9388	1.466			14.4502	2.842	14.6075	1.94
14.1611	1.768	14.541	0.516	11.8219	1.016	14.8174	2.395	14.4816	2.801	12.9614	1.456			14.4798	2.804	14.6378	1.882
14.1892	1.707	14.5709	0.497	11.8393	1.03	14.8484	2.371	14.5112	2.792	12.984	1.449			14.5094	2.776	14.6682	1.828
14.2173	1.643	14.6008	0.489	11.8567	1.048	14.8795	2.354	14.5408	2.766	13.0066	1.448			14.539	2.737	14.6985	1.775
14.2454	1.581	14.6307	0.469	11.8741	1.069	14.9105	2.331	14.5704	2.751	13.0292	1.437			14.5687	2.717	14.7288	1.724
14.2735	1.525	14.6606	0.455	11.8915	1.091	14.9416	2.309	14.6	2.73	13.0517	1.432			14.5983	2.681	14.7591	1.681
14.3016	1.467	14.6906	0.438	11.9089	1.121	14.9727	2.288	14.6297	2.712	13.0743	1.431			14.6279	2.656	14.7894	1.643
14.3297	1.427	14.7205	0.422	11.9263	1.151	15.0037	2.272	14.6593	2.695	13.0969	1.423			14.6575	2.629	14.8197	1.606
14.3578	1.383	14.7504	0.414	11.9437	1.186	15.0348	2.255	14.6889	2.668	13.1195	1.418			14.6871	2.603	14.85	1.57
14.3859	1.335	14.7803	0.4	11.9611	1.22	15.0659	2.23	14.7185	2.662	13.1421	1.419			14.7167	2.588	14.8803	1.53
14.414	1.298	14.8102	0.393	11.9785	1.252	15.0969	2.214	14.7481	2.637	13.1647	1.414			14.7463	2.556	14.9106	1.498
14.4421	1.263	14.8402	0.378	11.9959	1.287	15.128	2.194	14.7777	2.621	13.1873	1.411			14.7759	2.541	14.9409	1.467
14.4702	1.236	14.8701	0.37	12.0133	1.332	15.1591	2.185	14.8074	2.591	13.2098	1.417			14.8055	2.51	14.9712	1.449
14.4983	1.198	14.9	0.36	12.0307	1.382	15.1901	2.171	14.837	2.565	13.2324	1.414			14.8352	2.494	15.0015	1.426
14.5264	1.16	14.9299	0.356	12.0481	1.437	15.2212	2.158	14.8666	2.545	13.255	1.411			14.8648	2.477	15.0318	1.407
14.5545	1.125	14.9598	0.353	12.0655	1.494	15.2522	2.141	14.8962	2.513	13.2776	1.419			14.8944	2.449	15.0621	1.39
14.5826	1.087	14.9898	0.344	12.0829	1.559	15.2833	2.133	14.9258	2.505	13.3002	1.424			14.924	2.433	15.0924	1.371
14.6107	1.057	15.0197	0.339	12.1003	1.625	15.3144	2.12	14.9554	2.485	13.3228	1.421			14.9536	2.4	15.1227	1.355
14.6388	1.023	15.0496	0.327	12.1177	1.7	15.3454	2.106	14.985	2.473	13.3453	1.431			14.9832	2.39	15.1531	1.341
14.6669	0.989	15.0795	0.322	12.1351	1.782	15.3765	2.088	15.0147	2.454	13.3679	1.437			15.0128	2.373	15.1834	1.333
14.695	0.951	15.1094	0.318	12.1525	1.872	15.4076	2.074	15.0443	2.433	13.3905	1.442			15.0424	2.361	15.2137	1.322
14.7231	0.904	15.1394	0.311	12.1699	1.972	15.4386	2.066	15.0739	2.427	13.4131	1.458			15.072	2.354	15.244	1.311
14.7512	0.87	15.1693	0.311	12.1873	2.074	15.4697	2.051	15.1035	2.412	13.4357	1.482			15.1016	2.336	15.2743	1.301
14.7793	0.837	15.1992	0.306	12.2047	2.18	15.5008	2.043	15.1331	2.405	13.4583	1.488			15.1313	2.334	15.3046	1.288
14.8074	0.807	15.2291	0.306	12.2221	2.294	15.5318	2.029	15.1627	2.395	13.4809	1.502			15.1609	2.314	15.3349	1.274
14.8355	0.78	15.259	0.303	12.2395	2.411	15.5629	2.023	15.1923	2.39	13.5034	1.523			15.1905	2.307	15.3652	1.258
14.8636	0.743	15.2889	0.303	12.2569	2.533	15.5939	2.011	15.222	2.387	13.526	1.538			15.2201	2.29	15.3955	1.242
14.8917	0.722	15.3189	0.3	12.2743	2.666	15.625	2.003	15.2516	2.376	13.5486	1.556			15.2497	2.28	15.4258	1.222
14.9198	0.703	15.3488	0.299	12.2918	2.793	15.6561	1.996	15.2812	2.377	13.5712	1.578			15.2793	2.278	15.4561	1.2
14.9479	0.686	15.3787	0.293	12.3092	2.922	15.6871	1.981	15.3108	2.362	13.5938	1.598			15.3089	2.265	15.4864	1.184
14.976	0.675	15.4086	0.287	12.3266	3.048	15.7182	1.977	15.3404	2.354	13.6164	1.618			15.3385	2.261	15.5167	1.167
15.0041	0.663	15.4385	0.28	12.344	3.178	15.7493	1.963	15.37	2.342	13.6389	1.637			15.3681	2.242	15.547	1.15
15.0322	0.657	15.4685	0.271	12.3614	3.302	15.7803	1.956	15.3996	2.327	13.6615	1.651			15.3978	2.233	15.5773	1.13
15.0603	0.651	15.4984	0.267	12.3788	3.415	15.8114	1.947	15.4293	2.309	13.6841	1.669			15.4274	2.216	15.6076	1.111
15.0884	0.648	15.5283	0.266	12.3962	3.526	15.8425	1.936	15.4589	2.282	13.7067	1.69			15.457	2.198	15.6379	1.094
15.1165	0.652	15.5582	0.256	12.4136	3.625	15.8735	1.923	15.4885	2.271	13.7293	1.701			15.4866	2.185	15.6683	1.076
15.1446	0.657	15.5881	0.25	12.431	3.721	15.9046	1.913	15.5181	2.246	13.7519	1.717			15.5162	2.162	15.6986	1.059
15.1727	0.664	15.6181	0.237	12.4484	3.8	15.9356	1.91	15.5477	2.226	13.7745	1.733			15.5458	2.154	15.7289	1.042
15.2008	0.663	15.648	0.236	12.4658	3.873	15.9667	1.901	15.5773	2.201	13.797	1.744			15.5754	2.131	15.7592	1.029
15.2289	0.658	15.6779	0.226	12.4832	3.933	15.9978	1.898	15.6069	2.176	13.8196	1.747			15.605	2.116	15.7895	1.011
15.257	0.645	15.7078	0.222	12.5006	3.986	16.0288	1.889	15.6366	2.16	13.8422	1.755			15.6346	2.098	15.8198	0.999
15.285	0.625	15.7377	0.216	12.518	4.026	16.0599	1.881	15.6662	2.131	13.8648	1.757			15.6643	2.069	15.8501	0.984
15.3131	0.606	15.7677	0.211	12.5354	4.054	16.091	1.867	15.6958	2.12	13.8874	1.757			15.6939	2.056	15.8804	0.972
15.3412	0.579	15.7976	0.203	12.5528	4.077	16.122	1.859	15.7254	2.096	13.91	1.757			15.7235	2.032	15.9107	0.963
15.3693	0.548	15.8275	0.197	12.5702	4.096	16.1531	1.847	15.755	2.073	13.9325	1.749			15.7531	2.027	15.941	0.955
15.3974	0.515	15.8574	0.192	12.5876	4.107	16.1842	1.838	15.7846	2.051	13.9551	1.736			15.7827	2.009	15.9713	0.95
15.4255	0.481	15.8873	0.184	12.605	4.113	16.2152	1.834	15.8143	2.027	13.9777	1.728			15.8123	1.993	16.0016	0.939
15.4536	0.451	15.9173	0.177	12.6224	4.107	16.2463	1.827	15.8439	2.017	14.0003	1.717			15.8419	1.979	16.0319	0.935
15.4817	0.415	15.9472	0.168	12.6398	4.093	16.2773	1.824	15.8735	1.994	14.0229	1.696			15.8715	1.959	16.0622	0.929
15.5098	0.381	15.9771	0.159	12.6572	4.074	16.3084	1.817	15.9031	1.98	14.0455	1.68			15.9011	1.948	16.0925	0.93
15.5379	0.346	16.007	0.157	12.6746	4.052	16.3395	1.813	15.9327	1.966	14.0681	1.663			15.9308	1.929	16.1228	0.927
15.566	0.313	16.0369	0.15	12.692	4.026	16.3705	1.799	15.9623	1.947	14.0906	1.642			15.9604	1.922	16.1532	0.928
15.5941	0.287	16.0669	0.147	12.7094	4.001	16.4016	1.79	15.9919	1.926	14.1132	1.629			15.99	1.91	16.1835	0.927
15.6222	0.257	16.0968	0.138	12.7268	3.97	16.4327	1.785	16.0216	1.912	14.1358	1.611			16.0196	1.897	16.2138	0.925
15.6503	0.231	16.1267	0.134	12.7442	3.935	16.4637	1.787	16.0512	1.907	14.1584	1.585			16.0492	1.884	16.2441	0.925
15.6784	0.206	16.1566	0.125	12.7616	3.895	16.4948	1.782	16.0808	1.891	14.181	1.569			16.0788	1.864	16.2744	0.928
15.7065	0.179	16.1865	0.124	12.779	3.859	16.5259	1.775	16.1104	1.882	14.2036	1.56			16.1084	1.86	16.3047	0.928
15.7346	0.158	16.2165	0.128	12.7964	3.821	16.5569	1.772	16.14	1.865	14.2262	1.542			16.138	1.841	16.335	0.929
15.7627	0.141	16.2464	0.131	12.8139	3.78	16.588	1.763	16.1696	1.852	14.2487	1.527			16.1676	1.837	16.3653	0.928
15.7908	0.121	16.2763	0.131	12.8313	3.73	16.619	1.767	16.1992	1.839	14.2713	1.514			16.1973	1.823	16.3956	0.93
15.8189	0.101	16.3062	0.131	12.8487	3.683	16.6501	1.759	16.2289	1.826	14.2939	1.498			16.2269	1.809	16.4259	0.925
15.847	0.075	16.3361	0.133	12.8661	3.645	16.6812	1.754	16.2585	1.827	14.3165	1.488			16.2565	1.802	16.4562	0.923
15.8751	0.057	16.3661	0.138	12.8835	3.608	16.7122	1.745	16.2881	1.812	14.3391	1.483			16.2861	1.782	16.4865	0.918
15.9032	0.038	16.396	0.14	12.9009	3.567	16.7433	1.738	16.3177	1.797	14.3617	1.468			16.3157	1.777	16.5168	0.919
15.9313	0.024	16.4259	0.143	12.9183	3.529	16.7744	1.732	16.3473	1.779	14.3842	1.459			16.3453	1.757	16.5471	0.918
15.9594	0.009	16.4558	0.144	12.9357	3.494	16.8054	1.725	16.3769	1.761	14.4068	1.454			16.3749	1.746	16.5774	0.914
15.9875	-0.006	16.4857	0.147	12.9531	3.458	16.8365	1.722	16.4065	1.751	14.4294	1.442			16.4045	1.725	16.6077	0.909
16.0156	-0.014	16.5157	0.147	12.9705	3.418	16.8676	1.716	16.4362	1.732	14.452	1.431			16.4341	1.706	16.638	0.898
16.0437	-0.034	16.5456	0.146	12.9879	3.389	16.8986	1.709	16.4658	1.724	14.4746	1.419			16.4638	1.69	16.6684	0.888
16.0718	-0.048	16.5755	0.149	13.0053	3.359	16.9297	1.699	16.4954	1.709	14.4972	1.41			16.4934	1.667	16.6987	0.874
16.0999	-0.055	16.6054	0.151	13.0227	3.334	16.9607	1.688	16.525	1.696	14.5198	1.403			16.523	1.653	16.729	0.861
16.128	-0.069	16.6353	0.15	13.0401	3.303	16.9918	1.678	16.5546	1.679	14.5423	1.4			16.5526	1.629	16.7593	0.853
16.1561	-0.085	16.6653	0.146	13.0575	3.275	17.0229	1.671	16.5842	1.658	14.5649	1.394			16.5822	1.61	16.7896	0.841
16.1842	-0.1	16.6952	0.142	13.0749	3.256	17.0539	1.661	16.6138	1.65	14.5875	1.386			16.6118	1.586	16.8199	0.835
16.2123	-0.105	16.7251	0.136	13.0923	3.235	17.085	1.644	16.6435	1.63	14.6101	1.382			16.6414	1.56	16.8502	0.827
16.2404	-0.111	16.755	0.129	13.1097	3.216	17.1161	1.634	16.6731	1.616	14.6327	1.376			16.671	1.541	16.8805	0.817
16.2685	-0.122	16.7849	0.129	13.1271	3.203	17.1471	1.619	16.7027	1.598	14.6553	1.364			16.7006	1.517	16.9108	0.808
16.2966	-0.135	16.8149	0.126	13.1445	3.196	17.1782	1.616	16.7323	1.585	14.6778	1.36			16.7303	1.497	16.9411	0.805
16.3247	-0.15	16.8448	0.129	13.1619	3.191	17.2093	1.607	16.7619	1.574	14.7004	1.354			16.7599	1.475	16.9714	0.802
16.3528	-0.157	16.8747	0.124	13.1793	3.185	17.2403	1.604	16.7915	1.557	14.723	1.34			16.7895	1.455	17.0017	0.799
16.3809	-0.17	16.9046	0.119	13.1967	3.181	17.2714	1.596	16.8212	1.547	14.7456	1.339			16.8191	1.435	17.032	0.794
16.409	-0.184	16.9345	0.113	13.2141	3.187	17.3024	1.587	16.8508	1.531	14.7682	1.337			16.8487	1.412	17.0623	0.795
16.437	-0.194	16.9645	0.107	13.2315	3.19	17.3335	1.581	16.8804	1.519	14.7908	1.322			16.8783	1.396	17.0926	0.799
16.4651	-0.207	16.9944	0.103	13.2489	3.194	17.3646	1.572	16.91	1.504	14.8134	1.318			16.9079	1.375	17.1229	0.803
16.4932	-0.222	17.0243	0.098	13.2663	3.201	17.3956	1.572	16.9396	1.493	14.8359	1.311			16.9375	1.363	17.1533	0.811
16.5213	-0.238	17.0542	0.101	13.2837	3.217	17.4267	1.562	16.9692	1.481	14.8585	1.298			16.9671	1.348	17.1836	0.816
16.5494	-0.257	17.0841	0.099	13.3011	3.232	17.4578	1.56	16.9988	1.469	14.8811	1.296			16.9968	1.339	17.2139	0.823
16.5775	-0.278	17.114	0.104	13.3185	3.242	17.4888	1.553	17.0285	1.469	14.9037	1.299			17.0264	1.333	17.2442	0.829
16.6056	-0.292	17.144	0.102	13.336	3.258	17.5199	1.549	17.0581	1.454	14.9263	1.288			17.056	1.324	17.2745	0.834
16.6337	-0.302	17.1739	0.103	13.3534	3.282	17.551	1.545	17.0877	1.444	14.9489	1.283			17.0856	1.317	17.3048	0.836
16.6618	-0.316	17.2038	0.103	13.3708	3.31	17.582	1.539	17.1173	1.435	14.9714	1.287			17.1152	1.304	17.3351	0.835
16.6899	-0.336	17.2337	0.104	13.3882	3.333	17.6131	1.53	17.1469	1.427	14.994	1.28			17.1448	1.294	17.3654	0.833
16.718	-0.351	17.2636	0.107	13.4056	3.363	17.6441	1.52	17.1765	1.421	15.0166	1.277			17.1744	1.282	17.3957	0.828
16.7461	-0.361	17.2936	0.105	13.423	3.394	17.6752	1.513	17.2061	1.406	15.0392	1.281			17.204	1.272	17.426	0.82
16.7742	-0.371	17.3235	0.101	13.4404	3.43	17.7063	1.501	17.2358	1.406	15.0618	1.282			17.2336	1.267	17.4563	0.811
16.8023	-0.378	17.3534	0.097	13.4578	3.459	17.7373	1.494	17.2654	1.401	15.0844	1.276			17.2633	1.257	17.4866	0.8
16.8304	-0.388	17.3833	0.093	13.4752	3.493	17.7684	1.482	17.295	1.393	15.107	1.274			17.2929	1.255	17.5169	0.79
16.8585	-0.399	17.4132	0.095	13.4926	3.531	17.7995	1.476	17.3246	1.389	15.1295	1.272			17.3225	1.242	17.5472	0.778
16.8866	-0.405	17.4432	0.092	13.51	3.568	17.8305	1.462	17.3542	1.379	15.1521	1.27			17.3521	1.231	17.5775	0.769
16.9147	-0.412	17.4731	0.089	13.5274	3.609	17.8616	1.456	17.3838	1.374	15.1747	1.276			17.3817	1.22	17.6078	0.759
16.9428	-0.414	17.503	0.082	13.5448	3.65	17.8927	1.445	17.4134	1.364	15.1973	1.277			17.4113	1.208	17.6382	0.748
16.9709	-0.416	17.5329	0.079	13.5622	3.695	17.9237	1.434	17.4431	1.368	15.2199	1.272			17.4409	1.204	17.6685	0.741
16.999	-0.418	17.5628	0.081	13.5796	3.739	17.9548	1.425	17.4727	1.365	15.2425	1.266			17.4705	1.192	17.6988	0.733
17.0271	-0.421	17.5928	0.08	13.597	3.775	17.9858	1.41	17.5023	1.358	15.2651	1.26			17.5001	1.188	17.7291	0.726
17.0552	-0.424	17.6227	0.082	13.6144	3.805	18.0169	1.4	17.5319	1.353	15.2876	1.253			17.5298	1.175	17.7594	0.718
17.0833	-0.425	17.6526	0.085	13.6318	3.844	18.048	1.386	17.5615	1.341	15.3102	1.254			17.5594	1.166	17.7897	0.711
17.1114	-0.427	17.6825	0.084	13.6492	3.878	18.079	1.377	17.5911	1.341	15.3328	1.252			17.589	1.155	17.82	0.705
17.1395	-0.431	17.7124	0.085	13.6666	3.91	18.1101	1.368	17.6207	1.338	15.3554	1.245			17.6186	1.14	17.8503	0.7
17.1676	-0.439	17.7424	0.085	13.684	3.933	18.1412	1.365	17.6504	1.336	15.378	1.242			17.6482	1.133	17.8806	0.697
17.1957	-0.445	17.7723	0.083	13.7014	3.959	18.1722	1.356	17.68	1.339	15.4006	1.238			17.6778	1.117	17.9109	0.694
17.2238	-0.455	17.8022	0.082	13.7188	3.977	18.2033	1.348	17.7096	1.334	15.4231	1.226			17.7074	1.108	17.9412	0.693
17.2519	-0.464	17.8321	0.081	13.7362	3.989	18.2344	1.34	17.7392	1.332	15.4457	1.226			17.737	1.097	17.9715	0.692
17.28	-0.467	17.862	0.082	13.7536	3.997	18.2654	1.335	17.7688	1.326	15.4683	1.216			17.7666	1.085	18.0018	0.689
17.3081	-0.477	17.892	0.08	13.771	4.007	18.2965	1.332	17.7984	1.336	15.4909	1.201			17.7963	1.076	18.0321	0.684
17.3362	-0.488	17.9219	0.081	13.7884	4.012	18.3275	1.322	17.8281	1.338	15.5135	1.196			17.8259	1.062	18.0624	0.681
17.3643	-0.489	17.9518	0.08	13.8058	4.007	18.3586	1.311	17.8577	1.334	15.5361	1.192			17.8555	1.053	18.0927	0.684
17.3924	-0.493	17.9817	0.076	13.8232	3.992	18.3897	1.298	17.8873	1.333	15.5587	1.185			17.8851	1.04	18.123	0.686
17.4205	-0.502	18.0116	0.067	13.8407	3.981	18.4207	1.292	17.9169	1.333	15.5812	1.18			17.9147	1.028	18.1534	0.69
17.4486	-0.511	18.0416	0.064	13.8581	3.958	18.4518	1.289	17.9465	1.339	15.6038	1.171			17.9443	1.017	18.1837	0.689
17.4767	-0.514	18.0715	0.065	13.8755	3.925	18.4829	1.285	17.9761	1.342	15.6264	1.159			17.9739	1.007	18.214	0.692
17.5048	-0.517	18.1014	0.064	13.8929	3.879	18.5139	1.279	18.0057	1.348	15.649	1.154			18.0035	0.999	18.2443	0.693
17.5329	-0.521	18.1313	0.064	13.9103	3.844	18.545	1.273	18.0354	1.345	15.6716	1.153			18.0331	0.992	18.2746	0.699
17.5609	-0.52	18.1612	0.064	13.9277	3.799	18.5761	1.27	18.065	1.342	15.6942	1.146			18.0628	0.988	18.3049	0.701
17.589	-0.521	18.1912	0.069	13.9451	3.745	18.6071	1.264	18.0946	1.345	15.7167	1.141			18.0924	0.981	18.3352	0.708
17.6171	-0.525	18.2211	0.07	13.9625	3.687	18.6382	1.265	18.1242	1.345	15.7393	1.131			18.122	0.975	18.3655	0.716
17.6452	-0.537	18.251	0.066	13.9799	3.637	18.6692	1.267	18.1538	1.349	15.7619	1.118			18.1516	0.968	18.3958	0.725
17.6733	-0.544	18.2809	0.062	13.9973	3.588	18.7003	1.275	18.1834	1.354	15.7845	1.114			18.1812	0.958	18.4261	0.737
17.7014	-0.539	18.3108	0.061	14.0147	3.524	18.7314	1.281	18.213	1.359	15.8071	1.114			18.2108	0.954	18.4564	0.748
17.7295	-0.54	18.3408	0.064	14.0321	3.459	18.7624	1.289	18.2427	1.36	15.8297	1.111			18.2404	0.946	18.4867	0.764
17.7576	-0.545	18.3707	0.062	14.0495	3.409	18.7935	1.303	18.2723	1.365	15.8523	1.105			18.27	0.946	18.517	0.781
17.7857	-0.542	18.4006	0.061	14.0669	3.359	18.8246	1.313	18.3019	1.369	15.8748	1.099			18.2996	0.936	18.5473	0.804
17.8138	-0.545	18.4305	0.059	14.0843	3.304	18.8556	1.331	18.3315	1.371	15.8974	1.096			18.3293	0.932	18.5776	0.827
17.8419	-0.549	18.4604	0.059	14.1017	3.24	18.8867	1.354	18.3611	1.376	15.92	1.09			18.3589	0.923	18.6079	0.865
17.87	-0.552	18.4904	0.058	14.1191	3.201	18.9178	1.381	18.3907	1.375	15.9426	1.089			18.3885	0.919	18.6383	0.905
17.8981	-0.557	18.5203	0.058	14.1365	3.156	18.9488	1.409	18.4203	1.38	15.9652	1.082			18.4181	0.915	18.6686	0.953
17.9262	-0.554	18.5502	0.06	14.1539	3.108	18.9799	1.438	18.45	1.378	15.9878	1.077			18.4477	0.916	18.6989	1.005
17.9543	-0.557	18.5801	0.061	14.1713	3.052	19.0109	1.469	18.4796	1.381	16.0103	1.079			18.4773	0.916	18.7292	1.062
17.9824	-0.559	18.61	0.057	14.1887	3.016			18.5092	1.387	16.0329	1.076			18.5069	0.914	18.7595	1.135
18.0105	-0.565	18.64	0.061	14.2061	2.979			18.5388	1.393	16.0555	1.068			18.5365	0.91	18.7898	1.219
18.0386	-0.562	18.6699	0.06	14.2235	2.939			18.5684	1.405	16.0781	1.067			18.5661	0.909	18.8201	1.313
18.0667	-0.563	18.6998	0.064	14.2409	2.896			18.598	1.407	16.1007	1.073			18.5958	0.903	18.8504	1.413
18.0948	-0.572	18.7297	0.063	14.2583	2.874			18.6276	1.414	16.1233	1.073			18.6254	0.901	18.8807	1.526
18.1229	-0.574	18.7596	0.062	14.2757	2.854			18.6573	1.42	16.1459	1.076			18.655	0.896	18.911	1.645
18.151	-0.574	18.7896	0.063	14.2931	2.823			18.6869	1.422	16.1684	1.078			18.6846	0.891	18.9413	1.771
18.1791	-0.578	18.8195	0.068	14.3105	2.791			18.7165	1.432	16.191	1.075			18.7142	0.891	18.9716	1.898
18.2072	-0.583	18.8494	0.072	14.3279	2.777			18.7461	1.43	16.2136	1.076			18.7438	0.884	19.0019	2.02
18.2353	-0.587	18.8793	0.074	14.3453	2.764			18.7757	1.432	16.2362	1.073			18.7734	0.882
18.2634	-0.589	18.9092	0.074	14.3628	2.744			18.8053	1.435	16.2588	1.072			18.803	0.875
18.2915	-0.593	18.9391	0.078	14.3802	2.722			18.835	1.438	16.2814	1.076			18.8326	0.875
18.3196	-0.594	18.9691	0.082	14.3976	2.711			18.8646	1.444	16.304	1.078			18.8623	0.87
18.3477	-0.596	18.999	0.088	14.415	2.702			18.8942	1.45	16.3265	1.074			18.8919	0.864
18.3758	-0.606			14.4324	2.685			18.9238	1.458	16.3491	1.077			18.9215	0.856
18.4039	-0.612			14.4498	2.671			18.9534	1.464	16.3717	1.08			18.9511	0.849
18.432	-0.609			14.4672	2.674			18.983	1.476	16.3943	1.078			18.9807	0.847
18.4601	-0.607			14.4846	2.673			19.0126	1.48	16.4169	1.079			19.0103	0.843
18.4882	-0.614			14.502	2.663					16.4395	1.079
18.5163	-0.617			14.5194	2.65					16.462	1.078
18.5444	-0.616			14.5368	2.654					16.4846	1.078
18.5725	-0.619			14.5542	2.661					16.5072	1.076
18.6006	-0.615			14.5716	2.656					16.5298	1.08
18.6287	-0.623			14.589	2.639					16.5524	1.079
18.6568	-0.624			14.6064	2.632					16.575	1.073
18.6848	-0.618			14.6238	2.632					16.5976	1.071
18.7129	-0.62			14.6412	2.623					16.6201	1.069
18.741	-0.62			14.6586	2.613					16.6427	1.065
18.7691	-0.624			14.676	2.613					16.6653	1.059
18.7972	-0.625			14.6934	2.612					16.6879	1.054
18.8253	-0.627			14.7108	2.601					16.7105	1.051
18.8534	-0.63			14.7282	2.582					16.7331	1.049
18.8815	-0.623			14.7456	2.574					16.7556	1.04
18.9096	-0.62			14.763	2.57					16.7782	1.038
18.9377	-0.616			14.7804	2.557					16.8008	1.03
18.9658	-0.609			14.7978	2.544					16.8234	1.021
18.9939	-0.603			14.8152	2.543					16.846	1.01
19.022	-0.592			14.8326	2.543					16.8686	1
				14.85	2.531					16.8912	0.982
				14.8674	2.516					16.9137	0.976
				14.8849	2.515					16.9363	0.97
				14.9023	2.515					16.9589	0.963
				14.9197	2.511					16.9815	0.955
				14.9371	2.505					17.0041	0.947
				14.9545	2.511					17.0267	0.933
				14.9719	2.519					17.0492	0.923
				14.9893	2.519					17.0718	0.916
				15.0067	2.514					17.0944	0.902
				15.0241	2.529					17.117	0.893
				15.0415	2.544					17.1396	0.884
				15.0589	2.552					17.1622	0.872
				15.0763	2.556					17.1848	0.857
				15.0937	2.57					17.2073	0.846
				15.1111	2.586					17.2299	0.835
				15.1285	2.597					17.2525	0.822
				15.1459	2.605					17.2751	0.811
				15.1633	2.62					17.2977	0.802
				15.1807	2.635					17.3203	0.792
				15.1981	2.64					17.3429	0.784
				15.2155	2.643					17.3654	0.773
				15.2329	2.655					17.388	0.765
				15.2503	2.664					17.4106	0.765
				15.2677	2.662					17.4332	0.761
				15.2851	2.653					17.4558	0.752
				15.3025	2.654					17.4784	0.746
				15.3199	2.654					17.5009	0.738
				15.3373	2.642					17.5235	0.735
				15.3547	2.626					17.5461	0.737
				15.3721	2.614					17.5687	0.735
				15.3895	2.605					17.5913	0.732
				15.407	2.581					17.6139	0.726
				15.4244	2.55					17.6365	0.727
				15.4418	2.532					17.659	0.727
				15.4592	2.517					17.6816	0.727
				15.4766	2.496					17.7042	0.732
				15.494	2.466					17.7268	0.73
				15.5114	2.442					17.7494	0.73
				15.5288	2.418					17.772	0.727
				15.5462	2.391					17.7945	0.727
				15.5636	2.365					17.8171	0.724
				15.581	2.348					17.8397	0.729
				15.5984	2.328					17.8623	0.733
				15.6158	2.303					17.8849	0.738
				15.6332	2.274					17.9075	0.735
				15.6506	2.252					17.9301	0.734
				15.668	2.234					17.9526	0.733
				15.6854	2.209					17.9752	0.735
				15.7028	2.182					17.9978	0.735
				15.7202	2.166					18.0204	0.741
				15.7376	2.154					18.043	0.75
				15.755	2.136					18.0656	0.756
				15.7724	2.114					18.0881	0.759
				15.7898	2.09					18.1107	0.763
				15.8072	2.076					18.1333	0.763
				15.8246	2.056					18.1559	0.764
				15.842	2.035					18.1785	0.766
				15.8594	2.018					18.2011	0.769
				15.8768	2.004					18.2237	0.771
				15.8942	1.992					18.2462	0.777
				15.9117	1.975					18.2688	0.78
				15.9291	1.959					18.2914	0.784
				15.9465	1.945					18.314	0.793
				15.9639	1.926					18.3366	0.794
				15.9813	1.909					18.3592	0.795
				15.9987	1.899					18.3818	0.799
				16.0161	1.896					18.4043	0.803
				16.0335	1.886					18.4269	0.807
				16.0509	1.871					18.4495	0.811
				16.0683	1.864					18.4721	0.809
				16.0857	1.862					18.4947	0.811
				16.1031	1.857					18.5173	0.815
				16.1205	1.846					18.5398	0.818
				16.1379	1.835					18.5624	0.819
				16.1553	1.832					18.585	0.824
				16.1727	1.822					18.6076	0.829
				16.1901	1.811					18.6302	0.835
				16.2075	1.803					18.6528	0.846
				16.2249	1.799					18.6754	0.85
				16.2423	1.793					18.6979	0.854
				16.2597	1.781					18.7205	0.854
				16.2771	1.774					18.7431	0.858
				16.2945	1.77					18.7657	0.862
				16.3119	1.763					18.7883	0.862
				16.3293	1.746					18.8109	0.867
				16.3467	1.736					18.8334	0.878
				16.3641	1.729					18.856	0.884
				16.3815	1.721					18.8786	0.893
				16.3989	1.707					18.9012	0.902
				16.4163	1.692					18.9238	0.908
				16.4338	1.681					18.9464	0.914
				16.4512	1.67					18.969	0.927
				16.4686	1.655					18.9915	0.937
				16.486	1.639					19.0141	0.948
				16.5034	1.625
				16.5208	1.61
				16.5382	1.591
				16.5556	1.574
				16.573	1.557
				16.5904	1.54
				16.6078	1.517
				16.6252	1.498
				16.6426	1.486
				16.66	1.472
				16.6774	1.449
				16.6948	1.429
				16.7122	1.409
				16.7296	1.393
				16.747	1.377
				16.7644	1.361
				16.7818	1.348
				16.7992	1.333
				16.8166	1.315
				16.834	1.297
				16.8514	1.287
				16.8688	1.273
				16.8862	1.256
				16.9036	1.238
				16.921	1.222
				16.9384	1.213
				16.9559	1.202
				16.9733	1.19
				16.9907	1.182
				17.0081	1.175
				17.0255	1.162
				17.0429	1.149
				17.0603	1.142
				17.0777	1.136
				17.0951	1.129
				17.1125	1.116
				17.1299	1.103
				17.1473	1.09
				17.1647	1.073
				17.1821	1.06
				17.1995	1.052
				17.2169	1.042
				17.2343	1.026
				17.2517	1.009
				17.2691	1
				17.2865	0.987
				17.3039	0.97
				17.3213	0.953
				17.3387	0.945
				17.3561	0.934
				17.3735	0.918
				17.3909	0.901
				17.4083	0.893
				17.4257	0.884
				17.4431	0.872
				17.4606	0.86
				17.478	0.855
				17.4954	0.845
				17.5128	0.837
				17.5302	0.822
				17.5476	0.819
				17.565	0.814
				17.5824	0.808
				17.5998	0.798
				17.6172	0.791
				17.6346	0.783
				17.652	0.773
				17.6694	0.765
				17.6868	0.762
				17.7042	0.757
				17.7216	0.742
				17.739	0.73
				17.7564	0.726
				17.7738	0.724
				17.7912	0.719
				17.8086	0.712
				17.826	0.708
				17.8434	0.707
				17.8608	0.701
				17.8782	0.698
				17.8956	0.697
				17.913	0.693
				17.9304	0.685
				17.9478	0.676
				17.9652	0.672
				17.9827	0.667
				18.0001	0.664
				18.0175	0.657
				18.0349	0.66
				18.0523	0.663
				18.0697	0.658
				18.0871	0.649
				18.1045	0.645
				18.1219	0.643
				18.1393	0.638
				18.1567	0.631
				18.1741	0.628
				18.1915	0.623
				18.2089	0.617
				18.2263	0.611
				18.2437	0.614
				18.2611	0.647
				18.2785	0.702
				18.2959	0.754
				18.3133	0.81
				18.3307	0.856
				18.3481	0.887
				18.3655	0.874
				18.3829	0.855
				18.4003	0.83
				18.4177	0.811
				18.4351	0.795
				18.4525	0.78
				18.4699	0.77
				18.4873	0.765
				18.5048	0.756
				18.5222	0.746
				18.5396	0.739
				18.557	0.735
				18.5744	0.727
				18.5918	0.721
				18.6092	0.714
				18.6266	0.711
				18.644	0.707
				18.6614	0.698
				18.6788	0.692
				18.6962	0.687
				18.7136	0.684
				18.731	0.676
				18.7484	0.674
				18.7658	0.672
				18.7832	0.673
				18.8006	0.667
				18.818	0.663
				18.8354	0.662
				18.8528	0.662
				18.8702	0.656
				18.8876	0.653
				18.905	0.654
				18.9224	0.654
				18.9398	0.651
				18.9572	0.65
				18.9746	0.649
				18.992	0.647
				19.0095	0.644

## Sheet: Figure6b
EσBY57A		EσBH60A		EσB71Ω72
ml	mAU	ml	mAU	ml	mAU
8.00451	-0.034	8.00808	0.01	8.01664	0.114
8.03494	-0.034	8.03841	0.013	8.04633	0.118
8.06538	-0.031	8.06875	0.009	8.07602	0.112
8.09581	-0.025	8.09908	0.008	8.10571	0.114
8.12625	-0.028	8.12941	0.011	8.1354	0.125
8.15668	-0.027	8.15975	0.012	8.16509	0.129
8.18712	-0.029	8.19008	0.001	8.19478	0.129
8.21756	-0.033	8.22042	-0.001	8.22448	0.133
8.24799	-0.034	8.25075	0.005	8.25417	0.136
8.27843	-0.035	8.28108	0.012	8.28386	0.144
8.30886	-0.033	8.31142	0.016	8.31355	0.152
8.3393	-0.029	8.34175	0.016	8.34324	0.159
8.36973	-0.026	8.37208	0.02	8.37293	0.167
8.40017	-0.025	8.40242	0.015	8.40262	0.187
8.4306	-0.028	8.43275	0.007	8.43231	0.208
8.46104	-0.026	8.46308	0.013	8.46201	0.227
8.49147	-0.017	8.49342	0.02	8.4917	0.255
8.52191	-0.012	8.52375	0.019	8.52139	0.288
8.55234	-0.014	8.55409	0.02	8.55108	0.319
8.58278	-0.013	8.58442	0.021	8.58077	0.341
8.61322	-0.006	8.61475	0.021	8.61046	0.364
8.64365	-0.006	8.64509	0.015	8.64015	0.384
8.67409	-0.005	8.67542	0.017	8.66984	0.402
8.70452	-0.004	8.70575	0.02	8.69954	0.409
8.73496	-0.001	8.73609	0.015	8.72923	0.415
8.76539	0.005	8.76642	0.013	8.75892	0.424
8.79583	0.007	8.79675	0.018	8.78861	0.428
8.82626	0.001	8.82709	0.02	8.8183	0.43
8.8567	-0.003	8.85742	0.028	8.84799	0.429
8.88713	0.001	8.88776	0.034	8.87768	0.426
8.91757	0.001	8.91809	0.033	8.90737	0.422
8.948	0	8.94842	0.03	8.93707	0.42
8.97844	0.006	8.97876	0.031	8.96676	0.423
9.00888	0.011	9.00909	0.034	8.99645	0.423
9.03931	0.013	9.03942	0.034	9.02614	0.422
9.06975	0.014	9.06976	0.039	9.05583	0.419
9.10018	0.012	9.10009	0.04	9.08552	0.412
9.13062	0.018	9.13042	0.04	9.11521	0.41
9.16105	0.022	9.16076	0.044	9.1449	0.418
9.19149	0.021	9.19109	0.044	9.1746	0.424
9.22192	0.017	9.22143	0.049	9.20429	0.424
9.25236	0.015	9.25176	0.055	9.23398	0.421
9.28279	0.023	9.28209	0.056	9.26367	0.421
9.31323	0.027	9.31243	0.062	9.29336	0.425
9.34366	0.029	9.34276	0.058	9.32305	0.428
9.3741	0.033	9.37309	0.058	9.35274	0.434
9.40454	0.034	9.40343	0.066	9.38243	0.443
9.43497	0.036	9.43376	0.066	9.41213	0.45
9.46541	0.039	9.46409	0.066	9.44182	0.457
9.49584	0.037	9.49443	0.069	9.47151	0.462
9.52628	0.036	9.52476	0.068	9.5012	0.471
9.55671	0.037	9.5551	0.07	9.53089	0.48
9.58715	0.036	9.58543	0.074	9.56058	0.489
9.61758	0.037	9.61576	0.077	9.59027	0.491
9.64802	0.039	9.6461	0.082	9.61996	0.503
9.67845	0.04	9.67643	0.089	9.64966	0.51
9.70889	0.045	9.70676	0.095	9.67935	0.521
9.73932	0.046	9.7371	0.096	9.70904	0.541
9.76976	0.042	9.76743	0.099	9.73873	0.549
9.8002	0.048	9.79776	0.1	9.76842	0.556
9.83063	0.055	9.8281	0.102	9.79811	0.564
9.86107	0.058	9.85843	0.107	9.8278	0.568
9.8915	0.063	9.88877	0.112	9.85749	0.579
9.92194	0.065	9.9191	0.115	9.88719	0.591
9.95237	0.066	9.94943	0.126	9.91688	0.604
9.98281	0.069	9.97977	0.131	9.94657	0.615
10.0132	0.073	10.0101	0.133	9.97626	0.626
10.0437	0.078	10.0404	0.141	10.006	0.638
10.0741	0.076	10.0708	0.143	10.0356	0.65
10.1045	0.081	10.1011	0.151	10.0653	0.664
10.135	0.086	10.1314	0.164	10.095	0.682
10.1654	0.085	10.1618	0.17	10.1247	0.694
10.1959	0.092	10.1921	0.174	10.1544	0.707
10.2263	0.104	10.2224	0.181	10.1841	0.727
10.2567	0.107	10.2528	0.185	10.2138	0.748
10.2872	0.114	10.2831	0.189	10.2435	0.76
10.3176	0.119	10.3134	0.197	10.2732	0.78
10.348	0.114	10.3438	0.2	10.3029	0.79
10.3785	0.12	10.3741	0.202	10.3326	0.808
10.4089	0.127	10.4044	0.216	10.3622	0.828
10.4393	0.127	10.4348	0.231	10.3919	0.839
10.4698	0.126	10.4651	0.238	10.4216	0.859
10.5002	0.13	10.4954	0.242	10.4513	0.873
10.5306	0.137	10.5258	0.251	10.481	0.889
10.5611	0.144	10.5561	0.26	10.5107	0.913
10.5915	0.151	10.5864	0.265	10.5404	0.935
10.622	0.162	10.6168	0.265	10.5701	0.954
10.6524	0.168	10.6471	0.271	10.5998	0.969
10.6828	0.176	10.6774	0.281	10.6295	0.993
10.7133	0.185	10.7078	0.291	10.6592	1.014
10.7437	0.186	10.7381	0.305	10.6888	1.036
10.7741	0.192	10.7684	0.313	10.7185	1.051
10.8046	0.201	10.7988	0.323	10.7482	1.078
10.835	0.21	10.8291	0.331	10.7779	1.101
10.8654	0.226	10.8594	0.34	10.8076	1.12
10.8959	0.231	10.8898	0.35	10.8373	1.147
10.9263	0.238	10.9201	0.364	10.867	1.165
10.9567	0.254	10.9504	0.38	10.8967	1.191
10.9872	0.266	10.9808	0.389	10.9264	1.216
11.0176	0.28	11.0111	0.396	10.9561	1.239
11.048	0.285	11.0414	0.412	10.9858	1.26
11.0785	0.295	11.0718	0.434	11.0155	1.283
11.1089	0.312	11.1021	0.447	11.0451	1.311
11.1394	0.321	11.1324	0.467	11.0748	1.329
11.1698	0.333	11.1628	0.482	11.1045	1.355
11.2002	0.344	11.1931	0.496	11.1342	1.379
11.2307	0.365	11.2234	0.516	11.1639	1.4
11.2611	0.375	11.2538	0.527	11.1936	1.423
11.2915	0.382	11.2841	0.546	11.2233	1.446
11.322	0.394	11.3144	0.57	11.253	1.466
11.3524	0.419	11.3448	0.589	11.2827	1.483
11.3828	0.439	11.3751	0.61	11.3124	1.509
11.4133	0.454	11.4054	0.632	11.3421	1.536
11.4437	0.471	11.4358	0.657	11.3717	1.565
11.4741	0.485	11.4661	0.685	11.4014	1.584
11.5046	0.509	11.4964	0.714	11.4311	1.603
11.535	0.533	11.5268	0.739	11.4608	1.632
11.5654	0.549	11.5571	0.77	11.4905	1.651
11.5959	0.568	11.5874	0.795	11.5202	1.682
11.6263	0.594	11.6178	0.822	11.5499	1.714
11.6568	0.62	11.6481	0.85	11.5796	1.745
11.6872	0.645	11.6784	0.884	11.6093	1.778
11.7176	0.68	11.7088	0.916	11.639	1.812
11.7481	0.717	11.7391	0.948	11.6687	1.851
11.7785	0.755	11.7695	0.985	11.6984	1.887
11.8089	0.792	11.7998	1.033	11.728	1.94
11.8394	0.835	11.8301	1.078	11.7577	1.988
11.8698	0.894	11.8605	1.127	11.7874	2.04
11.9002	0.95	11.8908	1.18	11.8171	2.098
11.9307	1.021	11.9211	1.242	11.8468	2.155
11.9611	1.105	11.9515	1.315	11.8765	2.238
11.9915	1.217	11.9818	1.401	11.9062	2.321
12.022	1.363	12.0121	1.496	11.9359	2.414
12.0524	1.533	12.0425	1.615	11.9656	2.527
12.0828	1.74	12.0728	1.758	11.9953	2.652
12.1133	1.992	12.1031	1.915	12.025	2.798
12.1437	2.273	12.1335	2.088	12.0546	2.957
12.1742	2.59	12.1638	2.276	12.0843	3.139
12.2046	2.922	12.1941	2.48	12.114	3.342
12.235	3.275	12.2245	2.703	12.1437	3.554
12.2655	3.631	12.2548	2.924	12.1734	3.776
12.2959	3.965	12.2851	3.139	12.2031	4.009
12.3263	4.261	12.3155	3.347	12.2328	4.246
12.3568	4.522	12.3458	3.542	12.2625	4.476
12.3872	4.757	12.3761	3.719	12.2922	4.7
12.4176	4.94	12.4065	3.87	12.3219	4.896
12.4481	5.066	12.4368	4.005	12.3516	5.062
12.4785	5.156	12.4671	4.115	12.3813	5.216
12.5089	5.203	12.4975	4.201	12.4109	5.338
12.5394	5.209	12.5278	4.263	12.4406	5.444
12.5698	5.178	12.5581	4.29	12.4703	5.504
12.6003	5.118	12.5885	4.3	12.5	5.547
12.6307	5.043	12.6188	4.309	12.5297	5.572
12.6611	4.943	12.6491	4.278	12.5594	5.57
12.6916	4.843	12.6795	4.24	12.5891	5.546
12.722	4.721	12.7098	4.197	12.6188	5.492
12.7524	4.607	12.7401	4.148	12.6485	5.451
12.7829	4.49	12.7705	4.089	12.6782	5.368
12.8133	4.362	12.8008	4.024	12.7079	5.285
12.8437	4.245	12.8311	3.97	12.7375	5.199
12.8742	4.113	12.8615	3.891	12.7672	5.103
12.9046	4.01	12.8918	3.832	12.7969	5.013
12.935	3.899	12.9221	3.771	12.8266	4.894
12.9655	3.805	12.9525	3.708	12.8563	4.809
12.9959	3.715	12.9828	3.649	12.886	4.701
13.0263	3.633	13.0131	3.584	12.9157	4.6
13.0568	3.574	13.0435	3.548	12.9454	4.51
13.0872	3.5	13.0738	3.492	12.9751	4.415
13.1177	3.451	13.1041	3.453	13.0048	4.337
13.1481	3.387	13.1345	3.41	13.0345	4.24
13.1785	3.344	13.1648	3.379	13.0641	4.18
13.209	3.305	13.1951	3.358	13.0938	4.101
13.2394	3.269	13.2255	3.328	13.1235	4.04
13.2698	3.251	13.2558	3.312	13.1532	3.986
13.3003	3.226	13.2861	3.29	13.1829	3.913
13.3307	3.219	13.3165	3.29	13.2126	3.882
13.3611	3.198	13.3468	3.279	13.2423	3.829
13.3916	3.198	13.3771	3.277	13.272	3.796
13.422	3.193	13.4075	3.281	13.3017	3.756
13.4524	3.203	13.4378	3.292	13.3314	3.727
13.4829	3.227	13.4681	3.319	13.3611	3.707
13.5133	3.236	13.4985	3.335	13.3908	3.665
13.5437	3.258	13.5288	3.377	13.4204	3.676
13.5742	3.276	13.5591	3.404	13.4501	3.659
13.6046	3.313	13.5895	3.44	13.4798	3.657
13.6351	3.341	13.6198	3.483	13.5095	3.656
13.6655	3.373	13.6501	3.52	13.5392	3.644
13.6959	3.401	13.6805	3.56	13.5689	3.652
13.7264	3.414	13.7108	3.591	13.5986	3.64
13.7568	3.439	13.7411	3.633	13.6283	3.664
13.7872	3.449	13.7715	3.649	13.658	3.66
13.8177	3.464	13.8018	3.67	13.6877	3.668
13.8481	3.452	13.8321	3.681	13.7174	3.677
13.8785	3.434	13.8625	3.673	13.747	3.668
13.909	3.406	13.8928	3.648	13.7767	3.67
13.9394	3.37	13.9231	3.61	13.8064	3.643
13.9698	3.327	13.9535	3.582	13.8361	3.643
14.0003	3.27	13.9838	3.522	13.8658	3.617
14.0307	3.223	14.0141	3.466	13.8955	3.586
14.0612	3.154	14.0445	3.397	13.9252	3.559
14.0916	3.108	14.0748	3.325	13.9549	3.505
14.122	3.056	14.1051	3.263	13.9846	3.475
14.1525	3.002	14.1355	3.194	14.0143	3.415
14.1829	2.951	14.1658	3.135	14.044	3.38
14.2133	2.898	14.1961	3.062	14.0737	3.331
14.2438	2.862	14.2265	3.021	14.1033	3.282
14.2742	2.817	14.2568	2.968	14.133	3.244
14.3046	2.79	14.2871	2.915	14.1627	3.183
14.3351	2.759	14.3175	2.871	14.1924	3.168
14.3655	2.735	14.3478	2.83	14.2221	3.127
14.3959	2.713	14.3781	2.806	14.2518	3.095
14.4264	2.68	14.4085	2.773	14.2815	3.068
14.4568	2.661	14.4388	2.76	14.3112	3.034
14.4872	2.636	14.4691	2.724	14.3409	3.009
14.5177	2.618	14.4995	2.713	14.3706	2.962
14.5481	2.597	14.5298	2.705	14.4003	2.962
14.5786	2.585	14.5601	2.687	14.4299	2.933
14.609	2.568	14.5905	2.67	14.4596	2.915
14.6394	2.546	14.6208	2.646	14.4893	2.902
14.6699	2.523	14.6511	2.646	14.519	2.879
14.7003	2.488	14.6815	2.628	14.5487	2.87
14.7307	2.474	14.7118	2.616	14.5784	2.835
14.7612	2.439	14.7421	2.597	14.6081	2.84
14.7916	2.416	14.7725	2.576	14.6378	2.821
14.822	2.385	14.8028	2.554	14.6675	2.8
14.8525	2.354	14.8331	2.531	14.6972	2.784
14.8829	2.326	14.8635	2.524	14.7269	2.753
14.9133	2.29	14.8938	2.496	14.7566	2.741
14.9438	2.268	14.9241	2.482	14.7862	2.702
14.9742	2.238	14.9545	2.463	14.8159	2.69
15.0046	2.219	14.9848	2.453	14.8456	2.656
15.0351	2.197	15.0151	2.452	14.8753	2.626
15.0655	2.19	15.0455	2.44	14.905	2.602
15.096	2.185	15.0758	2.44	14.9347	2.56
15.1264	2.173	15.1062	2.432	14.9644	2.546
15.1568	2.172	15.1365	2.445	14.9941	2.514
15.1873	2.157	15.1668	2.448	15.0238	2.499
15.2177	2.157	15.1972	2.455	15.0535	2.473
15.2481	2.145	15.2275	2.466	15.0832	2.444
15.2786	2.139	15.2578	2.464	15.1128	2.427
15.309	2.125	15.2882	2.459	15.1425	2.402
15.3394	2.101	15.3185	2.444	15.1722	2.409
15.3699	2.079	15.3488	2.45	15.2019	2.392
15.4003	2.035	15.3792	2.428	15.2316	2.388
15.4307	2	15.4095	2.396	15.2613	2.381
15.4612	1.952	15.4398	2.363	15.291	2.359
15.4916	1.917	15.4702	2.331	15.3207	2.348
15.522	1.872	15.5005	2.305	15.3504	2.308
15.5525	1.823	15.5308	2.263	15.3801	2.291
15.5829	1.782	15.5612	2.232	15.4098	2.26
15.6134	1.733	15.5915	2.194	15.4394	2.224
15.6438	1.699	15.6218	2.163	15.4691	2.181
15.6742	1.658	15.6522	2.124	15.4988	2.131
15.7047	1.623	15.6825	2.086	15.5285	2.089
15.7351	1.587	15.7128	2.058	15.5582	2.025
15.7655	1.556	15.7432	2.027	15.5879	1.992
15.796	1.524	15.7735	2.007	15.6176	1.948
15.8264	1.496	15.8038	1.971	15.6473	1.904
15.8568	1.479	15.8342	1.951	15.677	1.869
15.8873	1.449	15.8645	1.922	15.7067	1.828
15.9177	1.424	15.8948	1.892	15.7364	1.794
15.9481	1.397	15.9252	1.875	15.7661	1.746
15.9786	1.383	15.9555	1.854	15.7957	1.725
16.009	1.363	15.9858	1.847	15.8254	1.693
16.0395	1.346	16.0162	1.823	15.8551	1.667
16.0699	1.341	16.0465	1.806	15.8848	1.645
16.1003	1.323	16.0768	1.785	15.9145	1.61
16.1308	1.318	16.1072	1.78	15.9442	1.598
16.1612	1.301	16.1375	1.768	15.9739	1.574
16.1916	1.294	16.1678	1.758	16.0036	1.556
16.2221	1.286	16.1982	1.757	16.0333	1.536
16.2525	1.275	16.2285	1.743	16.063	1.513
16.2829	1.268	16.2588	1.74	16.0927	1.5
16.3134	1.256	16.2892	1.725	16.1223	1.483
16.3438	1.254	16.3195	1.719	16.152	1.478
16.3742	1.24	16.3498	1.707	16.1817	1.461
16.4047	1.232	16.3802	1.698	16.2114	1.453
16.4351	1.215	16.4105	1.69	16.2411	1.441
16.4655	1.197	16.4408	1.664	16.2708	1.424
16.496	1.184	16.4712	1.653	16.3005	1.416
16.5264	1.167	16.5015	1.637	16.3302	1.399
16.5569	1.15	16.5318	1.618	16.3599	1.397
16.5873	1.124	16.5622	1.59	16.3896	1.386
16.6177	1.106	16.5925	1.561	16.4193	1.374
16.6482	1.088	16.6228	1.537	16.449	1.367
16.6786	1.062	16.6532	1.506	16.4786	1.352
16.709	1.037	16.6835	1.489	16.5083	1.337
16.7395	1.022	16.7138	1.463	16.538	1.312
16.7699	1.005	16.7442	1.441	16.5677	1.295
16.8003	0.981	16.7745	1.416	16.5974	1.274
16.8308	0.972	16.8048	1.388	16.6271	1.252
16.8612	0.955	16.8352	1.364	16.6568	1.235
16.8916	0.95	16.8655	1.342	16.6865	1.214
16.9221	0.94	16.8958	1.33	16.7162	1.197
16.9525	0.928	16.9262	1.3	16.7459	1.172
16.9829	0.924	16.9565	1.277	16.7756	1.159
17.0134	0.913	16.9868	1.258	16.8052	1.139
17.0438	0.909	17.0172	1.248	16.8349	1.118
17.0743	0.902	17.0475	1.235	16.8646	1.111
17.1047	0.898	17.0778	1.216	16.8943	1.095
17.1351	0.894	17.1082	1.203	16.924	1.085
17.1656	0.884	17.1385	1.185	16.9537	1.073
17.196	0.875	17.1688	1.178	16.9834	1.065
17.2264	0.863	17.1992	1.157	17.0131	1.059
17.2569	0.856	17.2295	1.141	17.0428	1.055
17.2873	0.848	17.2598	1.126	17.0725	1.053
17.3177	0.837	17.2902	1.107	17.1022	1.043
17.3482	0.817	17.3205	1.09	17.1319	1.048
17.3786	0.809	17.3508	1.063	17.1615	1.045
17.409	0.798	17.3812	1.05	17.1912	1.043
17.4395	0.786	17.4115	1.041	17.2209	1.032
17.4699	0.777	17.4418	1.023	17.2506	1.021
17.5003	0.765	17.4722	1.009	17.2803	1.017
17.5308	0.757	17.5025	0.999	17.31	1.002
17.5612	0.75	17.5328	0.989	17.3397	0.999
17.5917	0.744	17.5632	0.97	17.3694	0.989
17.6221	0.735	17.5935	0.952	17.3991	0.978
17.6525	0.724	17.6238	0.932	17.4288	0.968
17.683	0.711	17.6542	0.926	17.4585	0.953
17.7134	0.696	17.6845	0.918	17.4881	0.947
17.7438	0.693	17.7148	0.903	17.5178	0.935
17.7743	0.685	17.7452	0.886	17.5475	0.925
17.8047	0.677	17.7755	0.868	17.5772	0.916
17.8351	0.673	17.8058	0.857	17.6069	0.917
17.8656	0.668	17.8362	0.847	17.6366	0.909
17.896	0.66	17.8665	0.844	17.6663	0.903
17.9264	0.651	17.8968	0.833	17.696	0.899
17.9569	0.649	17.9272	0.821	17.7257	0.884
17.9873	0.642	17.9575	0.815	17.7554	0.882
18.0178	0.637	17.9878	0.799	17.7851	0.87
18.0482	0.639	18.0182	0.793	17.8147	0.862
18.0786	0.632	18.0485	0.791	17.8444	0.859
18.1091	0.622	18.0788	0.787	17.8741	0.849
18.1395	0.618	18.1092	0.778	17.9038	0.846
18.1699	0.613	18.1395	0.769	17.9335	0.838
18.2004	0.608	18.1698	0.759	17.9632	0.833
18.2308	0.606	18.2002	0.756	17.9929	0.831
18.2612	0.599	18.2305	0.751	18.0226	0.826
18.2917	0.595	18.2608	0.741	18.0523	0.819
18.3221	0.588	18.2912	0.744	18.082	0.812
18.3525	0.587	18.3215	0.734	18.1117	0.813
18.383	0.588	18.3518	0.728	18.1414	0.803
18.4134	0.58	18.3822	0.721	18.171	0.797
18.4438	0.575	18.4125	0.709	18.2007	0.794
18.4743	0.573	18.4429	0.7	18.2304	0.793
18.5047	0.572	18.4732	0.692	18.2601	0.795
18.5352	0.565	18.5035	0.689	18.2898	0.78
18.5656	0.557	18.5339	0.683	18.3195	0.782
18.596	0.553	18.5642	0.675	18.3492	0.778
18.6265	0.552	18.5945	0.667	18.3789	0.773
18.6569	0.55	18.6249	0.666	18.4086	0.766
18.6873	0.554	18.6552	0.664	18.4383	0.76
18.7178	0.555	18.6855	0.659	18.468	0.76
18.7482	0.548	18.7159	0.661	18.4976	0.754
18.7786	0.544	18.7462	0.663	18.5273	0.752
18.8091	0.542	18.7765	0.659	18.557	0.753
18.8395	0.545	18.8069	0.645	18.5867	0.758
18.8699	0.538	18.8372	0.639	18.6164	0.76
18.9004	0.528	18.8675	0.641	18.6461	0.753
18.9308	0.53	18.8979	0.641	18.6758	0.752
18.9612	0.53	18.9282	0.64	18.7055	0.751
18.9917	0.528	18.9585	0.634	18.7352	0.753
19.0221	0.533	18.9889	0.636	18.7649	0.748
		19.0192	0.639	18.7946	0.741
				18.8243	0.739
				18.8539	0.733
				18.8836	0.733
				18.9133	0.731
				18.943	0.731
				18.9727	0.729
				19.0024	0.732

## Sheet: Figure6c
Transcriptional activity, counts
	sigAP WT						sigAP "ext-10"
	without RbpA			with RbpA			without RbpA			with RbpA
σB WT	25819	355209	182905	3.28671e+06	9.56523e+06	1.81344e+07	131925	1.11418e+06	7.06161e+06	515915	1.24926e+07	2.05864e+07
σB Y57A	0	381908	0	458683	845609	778947	12749.5	215248	893062	269256	6.8801e+06	6.07236e+06
σB H60A	0	16465.5	995242	3.43761e+06	6.46277e+06	1.48284e+07	115371	1.65103e+06	5.43179e+06	497202	1.14197e+07	2.82034e+07

## Sheet: Figure6d
Transcriptional activity, counts
	without RbpA		with RbpA
Time (min)	σB	σB71Ω72	σB	σB71Ω72
1	39667.3	191103	5.44047e+06	5.12523e+06
2	45668.9	186708	5.54443e+06	5.83894e+06
3	44981.8	206344	4761230	5.39421e+06
5	63441.1	235227	6.37237e+06	6.47448e+06
10	66150.3	239075	6.68136e+06	5.85177e+06
20	79776.8	248695	7.18108e+06	6.36601e+06

## Sheet: Figure6e
	Fluorescence fold change		Fluorescence fold change		Fluorescence fold change		Fluorescence fold change		Fluorescence fold change
Time (s)	DNA alone		σB		σB71Ω72		RbpA-σB		RbpA-σB71Ω72
0.146482	0.00647875	0.00616621	0.0028167	-0.00437912	0.006495	-0.00113461	0.00518838	0.00243576	0.00870427	0.00538997
0.292963	-0.00395456	-0.00208419	0.00296385	-0.00208122	0.00545329	0.00397712	0.00785074	0.000870152	0.014222	0.00512419
0.439445	-0.00269247	0.00257867	-0.000650048	-0.000834846	0.0064566	0.00585302	0.0123344	0.00271301	0.0227696	0.0108517
0.585926	0.000168279	0.00199518	0.00445365	-0.000707806	0.00816534	0.00487159	0.0161725	0.00583464	0.0248708	0.0165345
0.732408	0.00328145	0.00162056	0.00662857	0.00145047	0.00998765	0.00471823	0.0188475	0.0108292	0.032162	0.0200156
0.87889	0.00429112	-0.00427281	0.00166393	-0.00264599	0.0098412	0.00714621	0.0207993	0.0132043	0.0355977	0.0283864
1.02537	0.00193521	0.00103443	-0.00100103	0.00342833	0.0121879	0.00592975	0.0246105	0.0200843	0.0413699	0.0273421
1.17185	0.00378629	0.00112617	0.00408965	0.000397196	0.0145806	0.00508119	0.028566	0.0212368	0.0433798	0.0299106
1.31833	0.0061422	0.000881706	-0.000235406	-0.000514712	0.0163893	0.0100006	0.035621	0.0253772	0.0476606	0.0349819
1.46482	0.000420698	-0.00100737	0.00235074	-0.00173409	0.0179419	0.0122832	0.0353368	0.0283833	0.0592947	0.0382331
1.6113	0.00395456	0.00199518	0.000912093	-0.00227344	0.0195112	0.013221	0.0406046	0.0330561	0.059501	0.0437231
1.75778	0.00260833	-0.00462514	0.00341416	-0.00648594	0.0182645	0.0188202	0.0414673	0.0347966	0.0644766	0.0395902
1.90426	-0.0012621	-0.00273289	0.00271321	-0.00195164	0.0150866	0.0160052	0.048028	0.0386262	0.0662845	0.0467941
2.05074	0.00100968	0.00405408	0.000136171	-0.00423985	0.02588	0.0175008	0.0514172	0.0399907	0.0740476	0.0568339
2.19722	0.00588978	-0.00208419	-0.00228853	-0.00249187	0.0277401	0.0209333	0.0549762	0.0429237	0.0759256	0.0544204
2.34371	0.00201935	-0.000958111	0.00176444	0.000294708	0.0269968	0.0144204	0.0536967	0.0496726	0.0783051	0.0561349
2.49019	0.00151451	-0.00495958	-0.000263236	0.00055272	0.0301576	0.0174345	0.058534	0.0438255	0.0888558	0.0557211
2.63667	0.00471182	0.000867605	-0.00135201	0.00310741	0.0260262	0.0170772	0.0630184	0.0487909	0.0922037	0.0595312
2.78315	0.0044594	-0.00203184	-0.00365314	0.00401923	0.0295202	0.0189108	0.0680718	0.0528682	0.0954523	0.0629407
2.92963	0.00151451	0.00400297	0.00616711	0.00559858	0.0311136	0.0187554	0.0683426	0.0586711	0.0947268	0.0712645
3.07611	0.00168279	0.00634634	0.00437867	0.00419887	0.026426	0.0239687	0.0752944	0.0631309	0.10844	0.0709857
3.2226	0.0044594	0.00215055	0.00285202	0.00101431	0.0358005	0.0204709	0.0810652	0.0589477	0.104994	0.0723219
3.36908	0.00294489	-0.00135785	0.00270189	0.0060219	0.0337559	0.0272832	0.0786374	0.0607013	0.107462	0.0757859
3.51556	0.00201935	-0.00176059	-0.000662729	0.00522602	0.0361599	0.0202462	0.0872784	0.0670141	0.112921	0.0799882
3.66204	0.0012621	-0.00179866	0.00432914	0.00630507	0.0406613	0.0262141	0.0883408	0.0736297	0.121075	0.0810925
3.80852	0.00387042	0.00134666	0.00266368	0.00374881	0.0361336	0.0266634	0.0883308	0.0722026	0.127796	0.0814725
3.955	0.000673117	-0.000477646	0.00176444	0.00201534	0.0421217	0.0276263	0.0960052	0.0763669	0.132505	0.0860271
4.10148	0.00588978	-0.002928	0.00208734	0.00463521	0.0417899	0.03139	0.0961626	0.0769606	0.126096	0.0906556
4.24797	0.000252419	-0.00383359	-0.000414557	0.00681813	0.0424268	0.0282601	0.0974002	0.0793121	0.135141	0.0854378
4.39445	0.000588978	-0.00199377	0.000838305	0.00635628	0.0469685	0.0348761	0.101494	0.0802683	0.138273	0.0934982
4.54093	0.00866639	0.000115798	0.000437621	0.00508404	0.0505942	0.0349287	0.104066	0.0846322	0.138671	0.0953255
4.68741	0.00412284	-0.00581256	0.00228844	0.00309413	0.0509252	0.0376094	0.106184	0.0888928	0.143195	0.101119
4.83389	0.00185107	-0.000789966	-0.000551919	0.00658738	0.0488012	0.0404088	0.110647	0.0911959	0.142247	0.10197
4.98037	0.00277661	0.00560846	0.00245125	0.00389106	0.0498504	0.0457038	0.113178	0.0889653	0.149073	0.0999129
5.12686	0.000420698	0.00038855	-0.00480421	0.0098621	0.049983	0.0380452	0.114244	0.0936782	0.157251	0.110481
5.27334	0.00218763	0.00351122	-0.000100426	0.000706146	0.0559722	0.0413991	0.121877	0.0968099	0.157943	0.106202
5.41982	0.00370215	-0.00503731	0.00329109	0.00942542	0.0575782	0.0460859	0.118039	0.100323	0.162922	0.112621
5.5663	-0.00235591	-0.00357512	0.00518821	0.00850075	0.0555989	0.0373453	0.121821	0.101693	0.169603	0.116367
5.71278	0.00235591	0.00285001	0.00466608	0.00405706	0.0573517	0.0352327	0.122758	0.104844	0.166484	0.119053
5.85926	0.00269247	-0.00067408	0.0018395	0.00805122	0.0584433	0.0465885	0.131914	0.104206	0.162852	0.115455
6.00575	0.00437526	-0.00209688	-0.00245134	0.00544445	0.059863	0.0419803	0.132311	0.108546	0.171715	0.122342
6.15223	-0.000588978	0.00101301	0.00253908	0.00493105	0.0629959	0.0425085	0.133165	0.112705	0.18171	0.122478
6.29871	0.00143037	-0.00226494	0.00236351	0.00549557	0.0647503	0.0456905	0.138965	0.113547	0.179874	0.126956
6.44519	0.00437526	0.000647113	0.00348922	0.00245273	0.0615997	0.0434069	0.142603	0.109527	0.176265	0.125017
6.59167	0.00277661	0.00150212	0.00664303	0.0105813	0.0617482	0.0482782	0.141567	0.115618	0.186966	0.126825
6.73815	0.000420698	-0.00387157	0.00749249	0.00799993	0.0654013	0.0488744	0.145342	0.114516	0.192917	0.130304
6.88464	-0.00765671	1.41002e-06	0.00629163	0.00660022	0.0638738	0.0484389	0.149882	0.116287	0.193163	0.135018
7.03112	-0.000168279	-0.00277087	0.00397629	0.00774332	0.0626246	0.0462577	0.149894	0.123638	0.1923	0.138427
7.1776	0.00260833	0.0012588	0.00605375	0.0111463	0.0656148	0.0504181	0.15122	0.125885	0.202276	0.140849
7.32408	0.00134623	-0.00413005	0.00307722	0.0094511	0.0678986	0.0514491	0.151945	0.129032	0.199268	0.141612
7.47056	-0.00462768	-0.000904266	0.00148835	0.0128285	0.0720011	0.0513946	0.160585	0.131019	0.203552	0.139968
7.61704	0.00462768	-0.0054909	0.00639061	0.00888606	0.072279	0.0544856	0.167506	0.136558	0.202571	0.146342
7.76352	0.00344973	-0.00111198	0.000374046	0.00644609	0.0723083	0.0597672	0.163881	0.132585	0.202145	0.151012
7.91001	0.00159865	-0.000531403	-0.00147559	0.00679296	0.0689888	0.0543808	0.162877	0.137081	0.20619	0.147708
8.05649	8.41397e-05	0.00405523	-0.000924859	0.00552152	0.0716164	0.0582349	0.167195	0.136312	0.212649	0.146385
8.20297	0.00479596	-0.00247274	0.0025533	0.0118269	0.075145	0.0584742	0.169668	0.143664	0.221165	0.153465
8.34945	0.00100968	-0.00147674	0.000276087	0.00906596	0.0740728	0.0556594	0.169911	0.142649	0.222735	0.154713
8.49593	0.0012621	-0.00292633	0.00457825	0.00656178	0.0730053	0.0530862	0.173962	0.141025	0.220175	0.157959
8.64241	0.000588978	0.00367937	-0.000876348	0.00802571	0.075268	0.0560152	0.175993	0.149029	0.222991	0.153744
8.7889	-0.000757257	-0.00388426	0.00042494	0.0125588	0.0811999	0.0553424	0.181429	0.148434	0.223779	0.154772
8.93538	0.000336559	-0.00208578	-0.00507825	0.00960523	0.082623	0.0625519	0.181908	0.145143	0.223656	0.157459
9.08186	0.00193521	-0.0025124	-0.00140061	0.010928	0.0788783	0.060809	0.183635	0.15293	0.231074	0.160088
9.22834	0.00328145	0.00393802	-0.00316488	0.00677995	0.0803647	0.0617731	0.183359	0.152612	0.230276	0.161131
9.37482	0.00193521	0.00318762	-0.00340267	0.0090145	0.0806065	0.0574292	0.19262	0.157265	0.235948	0.168518
9.5213	0.0040387	-0.00223956	2.5447e-05	0.00593234	0.0789828	0.0633731	0.195016	0.160368	0.237864	0.169414
9.66779	-0.00143037	0.000258563	-0.000199661	0.00911725	0.0856263	0.0612068	0.192498	0.159628	0.243225	0.170103
9.81427	0.00185107	-0.00119121	-0.00161414	0.00929698	0.084186	0.0654466	0.196808	0.163414	0.244362	0.171086
9.96075	-0.00159865	0.00317484	0.0104925	0.00873194	0.0872337	0.0670676	0.197438	0.167027	0.248755	0.170676
10.1072	0.00185107	-0.000361759	0.00465493	0.010106	0.0845766	0.0662754	0.20251	0.161659	0.256248	0.181501
10.2537	-0.0012621	-0.0045854	0.00104946	0.014614	0.0905802	0.0644167	0.210115	0.165515	0.248537	0.18062
10.4002	-0.00546908	-0.00249812	0.00160027	0.014267	0.0901264	0.065209	0.200474	0.16743	0.253094	0.180134
10.5467	-0.00437526	0.0016588	0.000913369	0.0119166	0.0880687	0.0692362	0.205307	0.171624	0.255232	0.18047
10.6932	-0.000588978	-0.00481858	0.0010635	0.0116726	0.0884775	0.0700261	0.203809	0.17313	0.255136	0.184336
10.8396	-0.00311317	-0.00194143	-0.00245236	0.00771719	0.0950981	0.0726023	0.213073	0.17529	0.265921	0.180401
10.9861	0.00311317	-0.000192204	-0.000276002	0.0101703	0.0943632	0.0681496	0.210053	0.173565	0.264734	0.185698
11.1326	-0.00168279	0.00283732	0.00357858	0.0143441	0.0903793	0.0705448	0.213552	0.175753	0.264187	0.188858
11.2791	0.000841397	0.000245873	-0.000137363	0.0118911	0.0980324	0.0704631	0.213014	0.182366	0.266946	0.192987
11.4256	0.00622634	0.000414018	0.000236683	0.0138556	0.0945225	0.0739519	0.21777	0.176158	0.272918	0.191219
11.572	-8.41397e-05	0.00375595	-0.00502847	0.0107738	0.0965941	0.0702774	0.211383	0.182078	0.275864	0.19409
11.7185	0.00302903	-0.00126893	-0.00126316	0.0121996	0.0935006	0.0691819	0.226763	0.189818	0.276759	0.195773
11.865	-0.00244005	0.00285124	-0.000637282	0.00978504	0.0979404	0.0764875	0.225681	0.186668	0.279498	0.192279
12.0115	0.00201935	0.00221682	-0.00315322	0.0103372	0.0967395	0.0778284	0.223218	0.188353	0.275884	0.193379
12.158	-0.000420698	0.00129572	-0.000276002	0.00769177	0.105996	0.0789818	0.228358	0.196462	0.283347	0.200623
12.3045	-0.00302903	-0.00286297	-0.00256445	0.016347	0.101375	0.0750994	0.231566	0.193764	0.283161	0.200386
12.4509	-0.000588978	-0.00415534	0.00111439	0.0206747	0.0981359	0.0783723	0.229171	0.192154	0.285095	0.202902
12.5974	0.000252419	-0.00187639	-0.00167652	0.0183761	0.0991256	0.0762058	0.235048	0.195244	0.283242	0.204523
12.7439	0.00311317	-0.00255205	-0.000639665	0.0132395	0.102889	0.0803773	0.236936	0.197679	0.283027	0.208615
12.8904	0.00151451	-3.81588e-05	-0.000150044	0.00995192	0.103671	0.0779274	0.236328	0.197893	0.289765	0.204075
13.0369	0.00496424	-0.000544093	0.00361382	0.00981073	0.103165	0.0814727	0.231194	0.205147	0.297096	0.201807
13.1833	0.00378629	-0.0030928	0.00536549	0.011968	0.105091	0.082654	0.243877	0.208047	0.296385	0.206718
13.3298	-0.00370215	0.00132119	0.0044425	0.0148834	0.107824	0.0822408	0.243404	0.205654	0.296722	0.217143
13.4763	-0.00193521	-0.000788468	0.00991787	0.0139585	0.106348	0.0844729	0.243957	0.209596	0.295646	0.205864
13.6228	0.00361801	-0.000840727	0.00499025	0.0142928	0.105762	0.0801946	0.247076	0.207074	0.301402	0.212515
13.7693	0.00134623	-0.00372881	0.00198963	0.0143821	0.105715	0.0805252	0.242393	0.211417	0.30581	0.216557
13.9158	8.41397e-05	0.0018652	0.000316769	0.0126102	0.105776	0.0818963	0.250875	0.213981	0.302886	0.216116
14.0622	0.00378629	0.00313536	0.00298939	0.0171698	0.111377	0.0872974	0.248647	0.215857	0.305075	0.22287
14.2087	0.00370215	0.00546578	0.0091565	0.0177597	0.109098	0.0854374	0.253552	0.215665	0.309602	0.222046
14.3552	0.00302903	0.00269456	0.00634116	0.0180032	0.106629	0.0823475	0.260384	0.215712	0.306152	0.218687
14.5017	0.00218763	0.00323865	0.0100551	0.0186844	0.113725	0.0847898	0.255581	0.216266	0.305453	0.222093
14.6482	-0.000420698	-0.00104853	0.0068444	0.0203932	0.112829	0.0892543	0.261473	0.22073	0.307717	0.222114
14.7946	0.000168279	0.000272663	0.00740644	0.0220616	0.111821	0.0866674	0.267159	0.219446	0.316241	0.224622
14.9411	0.00227177	0.000932555	0.00788058	0.0139198	0.114058	0.0813038	0.265712	0.22436	0.315747	0.232324
15.0876	-8.41397e-05	-9.05059e-05	0.00598805	0.0114802	0.115242	0.0880243	0.264243	0.229337	0.319355	0.228479
15.2341	0.00201935	0.00128162	0.00583026	0.0151405	0.116627	0.0898465	0.263195	0.226577	0.324954	0.229365
15.3806	0.00185107	0.00211239	0.00389152	0.0186326	0.114854	0.0879551	0.265011	0.226075	0.321261	0.230993
15.527	0.00622634	0.00166013	0.00206325	0.0161934	0.118022	0.0919105	0.266907	0.225718	0.331284	0.235741
15.6735	0.0044594	-0.00200646	0.0116054	0.0122636	0.121026	0.0916965	0.26975	0.227954	0.331081	0.239619
15.82	0.00328145	-0.00239501	0.00836747	0.0138437	0.119678	0.088682	0.272474	0.224625	0.3312	0.232972
15.9665	0.00235591	-0.000284032	0.0119312	0.0131241	0.116508	0.0855131	0.277821	0.228503	0.336117	0.235118
16.113	-0.00260833	0.00172252	0.00865675	0.013265	0.120258	0.0931838	0.283184	0.234438	0.335182	0.237529
16.2595	0.00361801	-0.00620296	0.00965616	0.0169639	0.118884	0.0963571	0.276235	0.239715	0.332765	0.235175
16.4059	-0.000588978	0.00167158	0.00688108	0.0175039	0.122888	0.0938677	0.284464	0.232206	0.33154	0.239515
16.5524	0.00143037	-0.000439487	0.0143245	0.0189939	0.117478	0.0918272	0.28389	0.23302	0.336134	0.237321
16.6989	0.00336559	0.00164611	0.00596584	0.0120709	0.125901	0.0898565	0.287974	0.231838	0.338551	0.243392
16.8454	0.00344973	0.00170974	0.0107603	0.0122635	0.126683	0.0887927	0.28921	0.242625	0.344081	0.237614
16.9919	0.00706773	-0.00365108	0.0066541	0.022781	0.121274	0.0960079	0.291156	0.238199	0.342278	0.2463
17.1383	0.00471182	0.00260537	0.00398752	0.0219464	0.127204	0.0904566	0.287143	0.237345	0.339742	0.247125
17.2848	0.00429112	0.00638661	0.00646737	0.022743	0.121652	0.0944696	0.289827	0.237509	0.346412	0.245051
17.4313	0.00361801	0.000881706	0.00942016	0.019802	0.128943	0.093081	0.291768	0.241254	0.347758	0.251379
17.5778	0.00555322	-0.00275827	0.00595477	0.021034	0.127002	0.0952148	0.29342	0.241036	0.351381	0.252829
17.7243	0.0053008	0.00349615	0.00510362	0.0185432	0.122671	0.100743	0.297143	0.25009	0.351925	0.244481
17.8708	0.00757257	0.000649933	0.00909233	0.0149601	0.124481	0.0960123	0.298061	0.248246	0.350581	0.25404
18.0172	0.00294489	-0.00178597	0.00824492	0.0144721	0.125619	0.098016	0.302506	0.24772	0.358169	0.249546
18.1637	0.0053008	0.00248816	0.00495349	0.0197897	0.126647	0.0995542	0.29764	0.244283	0.344422	0.254495
18.3102	0.00521666	0.00399028	0.00509085	0.0173362	0.123623	0.0993585	0.296628	0.248384	0.359482	0.256218
18.4567	0.0012621	-0.00268054	0.00634286	0.0176563	0.127907	0.105627	0.307903	0.253225	0.359376	0.258685
18.6032	0.00504838	-0.00107391	0.00919301	0.0193511	0.127032	0.10078	0.306147	0.257477	0.357898	0.258397
18.7496	0.00319731	0.0054285	0.00552839	0.0203032	0.127488	0.105683	0.304847	0.254062	0.361216	0.259014
18.8961	0.00244005	-0.000479056	0.0102201	0.0207015	0.132543	0.100197	0.303949	0.254909	0.358613	0.257291
19.0426	-0.00387042	-0.00533729	0.00697819	0.024182	0.128929	0.106201	0.309635	0.261353	0.359107	0.258701
19.1891	0.00244005	-0.00271853	0.00415348	0.017965	0.130363	0.104135	0.311336	0.256028	0.363786	0.261593
19.3356	0.00159865	-0.0016306	0.00880492	0.017888	0.136889	0.101982	0.312732	0.263665	0.372859	0.261473
19.4821	0.00244005	-0.00320084	0.00303892	0.018031	0.135064	0.107169	0.315333	0.265913	0.368588	0.264918
19.6285	-0.0012621	-0.00708308	0.000525366	0.0167327	0.13486	0.110395	0.313907	0.26899	0.371697	0.263403
19.775	0.00378629	0.000635833	0.00732959	0.0183638	0.140677	0.105907	0.314146	0.267637	0.377725	0.263964
19.9215	0.00412284	-0.00190336	0.00708057	0.0244099	0.136838	0.106694	0.319685	0.268636	0.372502	0.264829
20.068	0.0040387	0.000209036	0.00555392	0.0219353	0.139337	0.105907	0.322211	0.27011	0.369607	0.267281
20.2145	0.00143037	-0.00320084	0.00042494	0.0175422	0.140207	0.106909	0.324397	0.263802	0.372787	0.270838
20.3609	-0.00387042	0.00318877	0.00936876	0.0159751	0.139301	0.107435	0.324794	0.272776	0.375815	0.273803
20.5074	0.00277661	-0.00341799	0.00600592	0.0160005	0.144154	0.102486	0.322289	0.273542	0.377805	0.272808
20.6539	0.00185107	-0.0012039	0.00635392	0.0206366	0.14561	0.100239	0.327426	0.275934	0.375986	0.273753
20.8004	0.0044594	3.80706e-05	0.00546447	0.02133	0.140974	0.105063	0.329484	0.283016	0.384306	0.271375
20.9469	0.00715187	0.000973445	0.00774143	0.0135988	0.135426	0.110553	0.32878	0.280101	0.385142	0.276454
21.0934	-0.00176693	0.00335577	0.00292709	0.0222937	0.132689	0.109616	0.336971	0.28005	0.390587	0.283925
21.2398	0.00244005	0.00198241	0.00639231	0.0183638	0.13899	0.109947	0.33497	0.284103	0.392718	0.286467
21.3863	0.00210349	0.00455975	0.0067181	0.0218963	0.145943	0.113015	0.33561	0.281944	0.399372	0.277959
21.5328	0.000757257	0.00108801	0.0101579	0.0169758	0.140945	0.111173	0.344079	0.281163	0.391573	0.282009
21.6793	0.00143037	-0.00289936	0.00615435	0.0183645	0.13757	0.111388	0.33754	0.283636	0.387322	0.283288
21.8258	0.00344973	0.00496223	0.0126111	0.0211751	0.137628	0.1104	0.334114	0.280614	0.396426	0.281748
21.9722	0.000504838	-0.000387228	0.00969463	0.0156407	0.13899	0.110454	0.342271	0.287745	0.395469	0.288367
22.1187	0.00387042	-0.00300406	0.00831803	0.0188514	0.139786	0.1099	0.340068	0.290016	0.400286	0.286692
22.2652	0.00143037	0.000582164	0.0114809	0.021305	0.141742	0.112873	0.340065	0.290474	0.40364	0.289486
22.4117	0.00732015	-0.0014117	0.00694508	0.0192749	0.143002	0.114138	0.343144	0.293796	0.398684	0.288406
22.5582	-0.000252419	-0.00182404	0.00999285	0.0219725	0.140735	0.111337	0.349055	0.29482	0.397684	0.289133
22.7046	-0.00353387	-0.00116283	0.00631724	0.0238739	0.14682	0.119102	0.348736	0.295859	0.405526	0.29317
22.8511	0.00462768	0.00149066	0.00846816	0.0239748	0.144791	0.115148	0.348881	0.297562	0.398773	0.296546
22.9976	0.000420698	-0.00144977	0.0113823	0.0203649	0.140757	0.115709	0.346683	0.292715	0.405391	0.29274
23.1441	-0.00336559	-0.00483127	0.00841879	0.0210088	0.14364	0.117936	0.3472	0.302658	0.408544	0.291066
23.2906	-0.00227177	-0.00288826	0.00689035	0.0203032	0.151384	0.110058	0.353182	0.300549	0.406377	0.295797
23.4371	0.00344973	-0.00297709	0.00744125	0.0266232	0.151932	0.114529	0.354864	0.298831	0.412319	0.294304
23.5835	0	0.000868927	0.00769385	0.021085	0.153593	0.116832	0.359594	0.295262	0.411992	0.300687
23.73	0.00151451	0.00171106	0.011882	0.0221507	0.145776	0.115004	0.359952	0.298258	0.413886	0.297851
23.8765	-0.00159865	0.000271253	0.00937072	0.0224729	0.151427	0.115474	0.364071	0.302971	0.414487	0.296551
24.023	0.00117796	-0.000517214	0.00964331	0.0213171	0.150896	0.118799	0.360453	0.302542	0.414526	0.298127
24.1695	-0.00302903	-0.000101786	0.00678218	0.0195579	0.144183	0.121428	0.367523	0.300483	0.412314	0.302516
24.3159	0.00361801	0.000494478	0.0055923	0.0206358	0.149651	0.118145	0.362138	0.307304	0.420384	0.305682
24.4624	-0.000588978	0.000221814	0.00641614	0.0246932	0.151274	0.121184	0.366565	0.307706	0.425063	0.301574
24.6089	-0.0012621	0.00072484	0.00574073	0.0231673	0.145638	0.122244	0.369389	0.308899	0.418306	0.305908
24.7554	0.00286075	-0.00529755	0.00682984	0.0201872	0.148825	0.118576	0.369564	0.304717	0.419304	0.303193
24.9019	-0.00185107	-0.00162902	0.0131192	0.0239498	0.14824	0.117143	0.366508	0.308348	0.424225	0.303898
25.0484	-0.00100968	-0.00137204	0.0062678	0.0223197	0.158671	0.121062	0.372177	0.307097	0.423986	0.30864
25.1948	0.000588978	0.00211239	0.00908144	0.0237588	0.155346	0.122539	0.376139	0.31171	0.42744	0.303617
25.3413	0.000757257	0.00242198	0.00625503	0.0234886	0.156337	0.120284	0.375746	0.313545	0.431736	0.30863
25.4878	0.00269247	-0.000634511	0.007617	0.0237177	0.150905	0.121961	0.37216	0.317455	0.431226	0.30859
25.6343	-0.00100968	-0.00144977	0.0108097	0.0248886	0.150129	0.12539	0.375926	0.315514	0.426079	0.311405
25.7808	-0.00201935	-0.00420778	0.00879403	0.0229361	0.152064	0.123791	0.38387	0.313445	0.425301	0.305005
25.9272	0.0057215	-0.00572408	0.00346522	0.0205595	0.150766	0.124014	0.378555	0.319385	0.435091	0.304559
26.0737	0.00378629	-0.00523251	0.00574073	0.0217664	0.149095	0.119348	0.383316	0.317271	0.435626	0.314498
26.2202	0.00100968	-0.00533544	0.00993268	0.0217906	0.156562	0.124692	0.381399	0.319072	0.436337	0.309097
26.3667	-0.00782499	-0.000789966	0.0115817	0.0236406	0.153469	0.122935	0.379532	0.314493	0.431481	0.311036
26.5132	-0.000420698	-0.00345764	0.0102586	0.0183114	0.154771	0.119859	0.384563	0.320723	0.441843	0.315845
26.6597	-0.00109382	-0.000866195	0.0093342	0.0249906	0.159135	0.124065	0.386197	0.321755	0.44346	0.315413
26.8061	-0.000168279	-0.00429811	0.00634116	0.0248733	0.150334	0.119542	0.388666	0.316546	0.434338	0.315304
26.9526	-0.00513252	-0.00168604	0.0098428	0.0231913	0.154631	0.119902	0.382785	0.324816	0.440348	0.31819
27.0991	-0.00462768	-0.000647201	0.00739181	0.0238218	0.158365	0.121623	0.393943	0.323277	0.440871	0.313827
27.2456	-0.000841397	-0.00463607	0.011095	0.0301534	0.157358	0.122185	0.393464	0.332818	0.441933	0.320515
27.3921	0.000925536	-0.00271694	0.00895701	0.0314879	0.156098	0.12261	0.391172	0.329836	0.444292	0.315568
27.5385	0.000757257	0.00347174	0.00990502	0.0246813	0.157769	0.125096	0.396698	0.332028	0.445539	0.317087
27.685	-0.00496424	-0.00352268	0.00753096	0.0243351	0.157916	0.129575	0.395329	0.328313	0.452697	0.321627
27.8315	-0.00277661	-0.00375419	0.0124117	0.0253391	0.164105	0.127854	0.399221	0.335696	0.448139	0.32007
27.978	-0.000252419	0.000659891	0.00904484	0.0226269	0.160238	0.124432	0.399363	0.337316	0.447677	0.321719
28.1245	8.41397e-05	-0.00342133	0.00894416	0.0245793	0.163417	0.124872	0.400198	0.333947	0.455098	0.328097
28.2709	-0.00185107	-0.00323724	0.0103661	0.0252088	0.165695	0.128481	0.403024	0.330561	0.455127	0.324203
28.4174	0.00370215	-0.00283758	0.00948238	0.024206	0.161616	0.1317	0.403574	0.344567	0.454199	0.327287
28.5639	-0.00344973	-0.000750309	0.00949523	0.0237686	0.160306	0.122667	0.398581	0.34356	0.458453	0.326087
28.7104	0.00378629	-0.00448062	0.0115217	0.0261073	0.158438	0.129726	0.396662	0.337509	0.456352	0.321086
28.8569	-0.00227177	-1.13683e-05	0.00880492	0.0275843	0.163966	0.127494	0.407785	0.338942	0.455246	0.322827
29.0034	-0.00336559	-0.000570972	0.00837845	0.024283	0.166925	0.12928	0.406578	0.339799	0.458701	0.328199
29.1498	-0.00311317	0.00193015	0.0056546	0.0276628	0.167203	0.132658	0.404711	0.33901	0.459948	0.331483
29.2963	-0.0040387	0.000713472	0.00876841	0.0248484	0.166167	0.126996	0.409011	0.343194	0.45873	0.330727
29.4428	0.000252419	-0.000463457	0.0117318	0.0248366	0.168344	0.128704	0.41109	0.343833	0.460591	0.32584
29.5893	0.00176693	0.000779831	0.00810756	0.0248257	0.170455	0.130613	0.408923	0.34568	0.462322	0.334143
29.7358	8.41397e-05	-0.00397292	0.0127568	0.0267368	0.167223	0.131117	0.410771	0.3431	0.46304	0.336624
29.8822	-0.00429112	0.0034335	0.0079959	0.0245413	0.166784	0.132795	0.416617	0.352001	0.465071	0.33069
30.0287	-0.00210349	0.00494839	0.0102052	0.0270058	0.162	0.13036	0.413294	0.348917	0.470791	0.338074
30.1752	0	-0.00435054	0.00996723	0.0266989	0.165305	0.130627	0.416972	0.344119	0.463851	0.335906
30.3217	-0.00387042	-0.0062049	0.00840781	0.0277516	0.169061	0.130591	0.417575	0.340575	0.461301	0.331114
30.4682	-0.00210349	0.0036272	0.0179117	0.0284815	0.163443	0.137282	0.416529	0.347496	0.470913	0.3358
30.6147	-0.00344973	-0.00296599	0.0133208	0.0255407	0.168259	0.135316	0.419674	0.348452	0.468049	0.338316
30.7611	0.000252419	6.63592e-05	0.00693053	0.0281485	0.163827	0.129489	0.423384	0.347727	0.470838	0.346357
30.9076	-0.000588978	-0.000932643	0.0113222	0.0283927	0.162773	0.129186	0.423528	0.35392	0.476133	0.339837
31.0541	0.00151451	0.00228177	0.0101579	0.0302026	0.170126	0.131189	0.420633	0.357708	0.468939	0.339658
31.2006	-0.0012621	-0.00162752	0.0145321	0.0282909	0.169573	0.138391	0.423086	0.363985	0.478732	0.335994
31.3471	-0.000336559	-0.000103196	0.0115238	0.0304993	0.170191	0.133969	0.425801	0.363599	0.476389	0.337858
31.4935	-0.000588978	-0.00325151	0.0131342	0.027032	0.171381	0.128603	0.427974	0.355422	0.476397	0.341102
31.64	0.00336559	-0.00484387	0.00974408	0.0225619	0.173756	0.136108	0.430478	0.358378	0.477182	0.346372
31.7865	-0.00311317	-0.00116433	0.00811666	0.0236286	0.169549	0.139127	0.431401	0.357894	0.478098	0.346516
31.933	0.00218763	0.00358781	0.00677861	0.0309354	0.171735	0.13345	0.4341	0.361682	0.488309	0.343341
32.0795	0	0.000221814	0.0131942	0.0282895	0.1728	0.139897	0.433925	0.362984	0.484669	0.350567
32.226	8.41397e-05	0.00256466	0.00704219	0.0248615	0.169215	0.133191	0.4343	0.365977	0.480822	0.347923
32.3724	-8.41397e-05	0.000156777	0.0107176	0.0297928	0.166391	0.130569	0.435629	0.368625	0.482674	0.351521
32.5189	-0.00235591	-0.000621821	0.00831428	0.0273153	0.170147	0.137649	0.442805	0.37127	0.481606	0.348677
32.6654	0.000757257	0.00135935	0.00952978	0.0283419	0.175569	0.137535	0.436624	0.364547	0.483232	0.355959
32.8119	-0.00227177	0.00217734	0.00765725	0.0279828	0.172556	0.134768	0.443626	0.366125	0.48812	0.355731
32.9584	-0.00588978	-0.00122936	0.0138871	0.0280963	0.17044	0.138578	0.445031	0.369762	0.48672	0.352097
33.1048	-0.00210349	-0.00194143	0.00968187	0.0310633	0.17533	0.136684	0.434865	0.368842	0.486853	0.355164
33.2513	0.00462768	-0.00144016	0.00948042	0.0278795	0.174055	0.140256	0.439394	0.371195	0.492875	0.357404
33.3978	0.00344973	0.000829447	0.00914561	0.0274433	0.175918	0.133277	0.445116	0.37562	0.489377	0.35767
33.5443	-0.00370215	0.0044948	0.00736619	0.0266467	0.182351	0.131837	0.439857	0.37051	0.495446	0.360576
33.6908	-0.00370215	0.00431494	0.00929565	0.0277006	0.182247	0.143923	0.441441	0.381291	0.486995	0.352647
33.8372	0.00252419	0.00116574	0.0126089	0.0304516	0.173956	0.139335	0.450312	0.376618	0.489112	0.356049
33.9837	-0.000420698	0.00110079	0.0101944	0.0285207	0.181381	0.144023	0.444176	0.3764	0.49452	0.357409
34.1302	-0.000336559	-0.00283432	0.0125574	0.0303174	0.180634	0.142187	0.454185	0.375618	0.497025	0.359907
34.2767	0.00378629	0.00130974	0.0106832	0.0264534	0.177551	0.139918	0.447859	0.379955	0.495731	0.362619
34.4232	-0.00286075	0.00153014	0.0115453	0.0281499	0.177013	0.143016	0.448614	0.381018	0.498189	0.361106
34.5697	-0.00412284	-0.000544093	0.0102586	0.0275843	0.178328	0.137109	0.449436	0.380533	0.496987	0.357015
34.7161	0.000420698	-0.000777188	0.0067164	0.0284451	0.179359	0.136086	0.455393	0.384897	0.49783	0.363325
34.8626	0.000420698	-0.00257744	0.00634116	0.0325666	0.174279	0.142987	0.454908	0.384376	0.499058	0.358091
35.0091	0.00210349	0.00108933	0.013737	0.0311158	0.171316	0.144002	0.452726	0.383158	0.50163	0.364525
35.1556	0.00143037	0.00673586	0.00970953	0.0310895	0.184618	0.142086	0.454398	0.383053	0.502736	0.370129
35.3021	-0.00218763	0.000738941	0.0125832	0.028368	0.181231	0.140992	0.454392	0.384376	0.49886	0.368173
35.4485	-0.00302903	-0.000893074	0.0131342	0.0293682	0.182675	0.138695	0.460217	0.383943	0.510287	0.369493
35.595	-0.000168279	0.00169573	0.0108077	0.0289467	0.182355	0.141604	0.458694	0.386715	0.501072	0.368913
35.7415	-0.0012621	-0.000401328	0.0105588	0.0293828	0.18033	0.146265	0.455712	0.392096	0.501486	0.361737
35.888	-0.0040387	0.000867605	0.00864203	0.0332601	0.180688	0.147172	0.465978	0.393421	0.505525	0.368401
36.0345	-0.00748843	-0.00103275	0.0129198	0.033852	0.185509	0.143137	0.461673	0.390899	0.506233	0.370058
36.181	0.00201935	0.00130974	0.0124073	0.0239498	0.18254	0.143087	0.469213	0.389958	0.515716	0.370745
36.3274	0.00294489	0.0024894	0.0126581	0.0292272	0.180384	0.145968	0.465656	0.390627	0.509323	0.369619
36.4739	0.00227177	9.18278e-05	0.00890756	0.0278679	0.177492	0.146321	0.458873	0.391789	0.512954	0.367997
36.6204	-0.00319731	-0.00118971	0.0147444	0.0322732	0.180817	0.144851	0.469958	0.394618	0.512076	0.376597
36.7669	0.00159865	0.00232002	0.00875743	0.0323617	0.187624	0.145789	0.468731	0.395287	0.515635	0.37182
36.9134	-0.00294489	5.2259e-05	0.0132844	0.0315387	0.183492	0.138621	0.472109	0.398549	0.515491	0.374359
37.0598	0.00218763	0.000959345	0.0119699	0.0314748	0.185578	0.1488	0.470418	0.397805	0.511272	0.37776
37.2063	-0.000757257	-0.00318648	0.00905378	0.030319	0.186056	0.153099	0.47267	0.396482	0.511264	0.379434
37.3528	-0.000673117	-0.00297709	0.0112708	0.0280859	0.182361	0.149995	0.472038	0.399929	0.51608	0.377513
37.4993	-0.00252419	4.09788e-05	0.00916739	0.0339535	0.186026	0.141583	0.477466	0.39663	0.522608	0.375891
37.6458	0.000336559	0.00111348	0.012521	0.0294075	0.182118	0.147265	0.478079	0.395489	0.524105	0.376279
37.7923	-0.00109382	-0.000464867	0.00772866	0.0299715	0.182684	0.147359	0.476216	0.394726	0.519185	0.383664
37.9387	-0.000673117	-0.00246164	0.0156861	0.0301403	0.18501	0.144888	0.478457	0.396735	0.522213	0.377653
38.0852	-0.00580564	-0.00610003	0.0108955	0.0344929	0.18021	0.145729	0.475476	0.400761	0.519738	0.37947
38.2317	-0.00732015	0.00138746	0.0148863	0.0276628	0.18694	0.146575	0.469067	0.400218	0.522662	0.382077
38.3782	-0.00109382	0.00225507	0.0129584	0.0292403	0.187506	0.147653	0.47885	0.400618	0.520511	0.377777
38.5247	-0.00235591	-0.00187798	0.0121972	0.0321665	0.185938	0.15101	0.475974	0.407579	0.526116	0.380157
38.6711	-0.00294489	-0.00205881	0.0113866	0.032542	0.186425	0.152263	0.482476	0.405403	0.52516	0.383893
38.8176	-0.00816155	0.000375859	0.0141697	0.0303028	0.19243	0.146315	0.481593	0.401976	0.522418	0.377919
38.9641	-0.00378629	-0.00160522	0.0110585	0.0313338	0.191797	0.143217	0.48322	0.405965	0.520453	0.383311
39.1106	0.000757257	0.000738941	0.0120707	0.030742	0.186849	0.15086	0.483968	0.411927	0.525759	0.380967
39.2571	-0.00378629	0.000517126	0.0142683	0.030742	0.187559	0.151318	0.480859	0.414319	0.532176	0.386201
39.4036	-8.41397e-05	-0.00178756	0.0120599	0.0267224	0.18944	0.149713	0.484139	0.412434	0.529191	0.386078
39.55	0.00159865	-0.00299137	0.0115989	0.0290484	0.189	0.148454	0.491982	0.417437	0.537412	0.379927
39.6965	8.41397e-05	0.00163334	0.0140713	0.0284319	0.188576	0.153105	0.484254	0.414682	0.533027	0.386325
39.843	8.41397e-05	-0.000569473	0.0169282	0.0317059	0.191414	0.153683	0.489086	0.417691	0.539841	0.38888
39.9895	-0.00732015	-0.00032219	0.0147983	0.0271599	0.193273	0.155485	0.486362	0.415752	0.532949	0.390801
40.136	-0.00235591	-0.0034847	0.0151114	0.0314486	0.194362	0.152272	0.490299	0.417546	0.534337	0.390008
40.2824	0.00134623	-0.00610003	0.0140971	0.0297157	0.190488	0.150224	0.498743	0.414119	0.540031	0.390819
40.4289	-0.00605806	-0.000661389	0.015197	0.0282387	0.195841	0.153842	0.490802	0.413795	0.533426	0.388527
40.5754	0.000336559	-0.00161633	0.0139341	0.0312944	0.189073	0.148322	0.496895	0.419739	0.533958	0.388634
40.7219	0.00378629	-0.00238232	0.0159838	0.0305748	0.193728	0.151212	0.497066	0.418706	0.542583	0.389709
40.8684	-0.00664703	0.000467687	0.0141228	0.0310141	0.192081	0.149188	0.495848	0.426844	0.549586	0.39066
41.0148	-0.00546908	0.00115437	0.0165012	0.0303174	0.18968	0.152999	0.505183	0.427878	0.537014	0.39154
41.1613	-0.00361801	0.00217611	0.0109063	0.0333879	0.191194	0.152682	0.498904	0.42621	0.537145	0.390643
41.3078	-0.000168279	0.000853505	0.0126453	0.034288	0.191797	0.149772	0.498771	0.423346	0.540495	0.395788
41.4543	0.00260833	-0.0019795	0.0170836	0.0305517	0.194013	0.153143	0.502647	0.42302	0.541778	0.404566
41.6008	-0.000588978	-0.00279625	0.0106102	0.0302404	0.190075	0.151127	0.504251	0.421407	0.545659	0.400494
41.7473	0.000757257	-0.000544093	0.015122	0.0345568	0.190389	0.149772	0.502455	0.424869	0.542118	0.400723
41.8937	0.000757257	-0.00375586	0.00926808	0.0262092	0.194935	0.151435	0.504836	0.427207	0.542982	0.400953
42.0402	-0.000673117	-0.00367646	0.0123065	0.0320272	0.197131	0.152832	0.504954	0.422712	0.546098	0.398151
42.1867	0.000588978	-0.00574937	0.0107433	0.0305255	0.195784	0.157427	0.506353	0.425449	0.5481	0.396424
42.3332	0.000673117	-0.00155438	0.0125467	0.0330062	0.194005	0.153366	0.50316	0.424887	0.544318	0.396987
42.4797	0.00294489	-0.00685192	0.0142472	0.027186	0.190723	0.156447	0.507012	0.427823	0.549239	0.398168
42.6261	0.00159865	0.00146519	0.0122078	0.0343651	0.195177	0.155541	0.513242	0.430035	0.549187	0.398643
42.7726	0.00185107	-0.0020604	0.015034	0.0354814	0.198308	0.152773	0.513461	0.429382	0.550136	0.400036
42.9191	-0.00235591	-0.00183832	0.0155876	0.0335157	0.198113	0.152436	0.514437	0.428929	0.55276	0.399507
43.0656	-0.000420698	-0.00112775	0.00880688	0.0351488	0.195826	0.155708	0.515742	0.438356	0.55492	0.39852
43.2121	0.000420698	0.00379543	0.014545	0.0332845	0.192571	0.152474	0.514973	0.440512	0.552663	0.401181
43.3586	0.00302903	0.00174922	0.010694	0.0333239	0.195587	0.155758	0.515768	0.4381	0.555561	0.405974
43.505	8.41397e-05	-0.00164479	0.0137582	0.0360847	0.199764	0.154763	0.514695	0.434965	0.553965	0.400353
43.6515	-0.00244005	0.00181294	0.0174485	0.0306927	0.194506	0.155605	0.512266	0.438409	0.551111	0.401391
43.798	0.00143037	0.000673991	0.0119956	0.0345286	0.198311	0.158971	0.515853	0.442578	0.54941	0.406343
43.9445	0.00361801	0.00169829	0.0157457	0.0282022	0.199749	0.155347	0.519341	0.438844	0.556129	0.40978
44.091	0.000757257	0.00040124	0.0144359	0.0326437	0.19707	0.157768	0.522837	0.440855	0.554619	0.411297
44.2374	-0.00269247	-0.000336379	0.014348	0.0361089	0.202322	0.160679	0.515878	0.440458	0.561974	0.40684
44.3839	0.000252419	0.00686567	0.0146095	0.0346827	0.203178	0.161175	0.520233	0.446818	0.562203	0.40661
44.5304	0.00395456	0.00136332	0.0137241	0.0362012	0.197006	0.160586	0.520763	0.440819	0.565096	0.407456
44.6769	-8.41397e-05	-0.000296722	0.0137582	0.0317042	0.200956	0.157427	0.527037	0.4418	0.555732	0.404443
44.8234	0.00370215	-0.00200805	0.0132457	0.0284423	0.200891	0.16437	0.520666	0.436325	0.561577	0.412549
44.9699	0.000925536	-0.00194301	0.011258	0.0310748	0.201691	0.155203	0.522876	0.441906	0.556274	0.412425
45.1163	0.00698359	-0.00102306	0.0178367	0.0272762	0.201992	0.159467	0.530578	0.445005	0.567093	0.407264
45.2628	0.00176693	-0.00217461	0.0143844	0.0348557	0.198493	0.161938	0.526113	0.45001	0.559869	0.412249
45.4093	-0.00538494	1.41002e-05	0.0136725	0.0296518	0.200508	0.160814	0.521655	0.45108	0.567408	0.412495
45.5558	0.0012621	0.00141161	0.0129713	0.0306665	0.20304	0.16275	0.526385	0.442397	0.562067	0.415351
45.7023	-0.00353387	0.000129987	0.0120857	0.0314617	0.203444	0.157096	0.530688	0.445948	0.563449	0.411349
45.8487	-0.00471182	-0.00293902	0.00851947	0.0339911	0.202108	0.160235	0.529202	0.448377	0.568329	0.412515
45.9952	0	-0.00595911	0.014063	0.0347992	0.202485	0.157894	0.527167	0.457567	0.572728	0.415387
46.1417	-0.00159865	-0.000128577	0.00968382	0.030319	0.201036	0.157744	0.531134	0.451642	0.568769	0.414469
46.2882	0.00260833	-0.0003095	0.00861828	0.0340288	0.200474	0.158551	0.532807	0.44651	0.57023	0.412795
46.4347	0.000925536	0.00209838	0.0108569	0.0297041	0.203328	0.163038	0.530623	0.451009	0.578419	0.419422
46.5811	-0.00218763	0.00588094	0.0114595	0.0303714	0.203046	0.160502	0.534856	0.451406	0.570261	0.415369
46.7276	-0.00294489	0.00127026	0.0176762	0.0341452	0.208589	0.158194	0.536238	0.457768	0.570386	0.416146
46.8741	-0.000757257	0.00330474	0.0174589	0.03407	0.207774	0.162829	0.536141	0.458307	0.57428	0.418062
47.0206	-0.00159865	-0.00133247	0.0165608	0.0371897	0.205791	0.158868	0.536812	0.455846	0.5746	0.420425
47.1671	-0.00294489	0.00181426	0.00713002	0.0348406	0.201995	0.161245	0.533944	0.459944	0.570145	0.416392
47.3136	0.00134623	0.00457253	0.0115838	0.0342091	0.204526	0.161676	0.538571	0.463131	0.578283	0.417852
47.46	0.000757257	0.00102438	0.00948238	0.0348781	0.203953	0.156075	0.538353	0.457731	0.578834	0.421498
47.6065	0	-3.81588e-05	0.0128576	0.0389223	0.20277	0.163637	0.537098	0.457914	0.576362	0.420638
47.753	-0.00370215	0.00298	0.0151841	0.0383212	0.205736	0.165518	0.537408	0.45811	0.581697	0.425925
47.8995	-0.000336559	0.00182572	0.0129456	0.0333389	0.205727	0.168281	0.539243	0.461664	0.571597	0.424318
48.046	-0.00109382	-0.00107691	0.0100057	0.0369627	0.204097	0.165048	0.540885	0.461863	0.578524	0.425855
48.1924	-0.00134623	0.00180025	0.0136103	0.0387726	0.208314	0.166524	0.539598	0.458909	0.57996	0.429133
48.3389	-0.000168279	0.00707233	0.0131107	0.0401177	0.205381	0.166761	0.54451	0.457186	0.58011	0.420161
48.4854	0.00588978	0.00418504	0.016527	0.0370335	0.204462	0.164092	0.54429	0.463222	0.583229	0.42254
48.6319	-0.00151451	-0.00229032	0.0160951	0.0327469	0.205169	0.168356	0.546845	0.463531	0.577197	0.416632
48.7784	-0.00218763	-0.00156557	0.0158959	0.0384995	0.207014	0.160819	0.54919	0.460991	0.579675	0.425414
48.9249	0.00117796	0.000584896	0.018538	0.0350737	0.211774	0.163295	0.548064	0.469871	0.576096	0.42346
49.0713	-0.00370215	-0.000956613	0.0125081	0.0300616	0.20687	0.16331	0.547871	0.468049	0.586146	0.427371
49.2178	-0.00580564	-0.00221418	0.0154891	0.035316	0.204783	0.166281	0.553707	0.471777	0.582593	0.432725
49.3643	-0.00546908	0.000569473	0.0145368	0.0283405	0.212846	0.166786	0.554232	0.462445	0.584704	0.43195
49.5108	-0.00151451	0.00599807	0.0142085	0.0372556	0.203493	0.162601	0.553324	0.468157	0.589501	0.427353
49.6573	-0.00479596	0.0014384	0.0188512	0.0350566	0.208109	0.163305	0.548349	0.468005	0.594294	0.428942
49.8037	0.00378629	0.0036539	0.0109834	0.0320387	0.210265	0.172262	0.553368	0.469093	0.58521	0.435174
49.9502	-0.000673117	-0.00155288	0.0131085	0.0346714	0.206729	0.173317	0.555508	0.476963	0.587532	0.42594
50.0967	-0.00715187	0.0037571	0.0154375	0.036406	0.210949	0.168073	0.553004	0.474932	0.587508	0.429926
50.2432	-0.00504838	-0.00199695	0.015536	0.0361221	0.208173	0.168826	0.55772	0.470963	0.58641	0.437425
50.3897	-0.00328145	-0.00384796	0.0143116	0.0400935	0.209466	0.167118	0.560368	0.468391	0.586726	0.437541
50.5362	0.00370215	0.000466277	0.00848101	0.0398997	0.215568	0.165617	0.555973	0.474822	0.592714	0.435584
50.6826	-0.00597392	-0.000425298	0.0162218	0.0365206	0.212542	0.167786	0.564547	0.475714	0.595979	0.431136
50.8291	-0.00117796	0.000984814	0.0181757	0.0334536	0.209861	0.166469	0.561013	0.476181	0.598763	0.435992
50.9756	-0.00235591	-0.00159253	0.0102329	0.0393626	0.217413	0.166108	0.557988	0.47867	0.592661	0.43123
51.1221	0.000757257	0.000868927	0.0124503	0.0363533	0.211489	0.165612	0.565388	0.48206	0.593277	0.435071
51.2686	0.00176693	-0.00128013	0.0129562	0.0329518	0.210021	0.168975	0.572654	0.476326	0.598082	0.435353
51.415	0	-0.00322622	0.0112944	0.0341452	0.211918	0.169708	0.562474	0.483617	0.593083	0.438984
51.5615	-0.00546908	-0.00383183	0.0115968	0.0398997	0.213257	0.163731	0.565368	0.47921	0.599675	0.442513
51.708	-0.00168279	0.00129837	0.0106919	0.0372931	0.21017	0.166529	0.566406	0.484275	0.601295	0.431704
51.8545	-0.00235591	0.00803061	0.0131085	0.0347128	0.214477	0.169391	0.567259	0.48094	0.597807	0.43724
52.001	0.00201935	0.00177478	0.011779	0.0347899	0.212928	0.170005	0.56878	0.479178	0.599464	0.438541
52.1474	0.00311317	-0.00209847	0.0104303	0.0366503	0.20771	0.172322	0.570852	0.485319	0.596519	0.443879
52.2939	-0.0012621	-0.00380654	0.0156683	0.0377291	0.208528	0.170094	0.569869	0.490448	0.59589	0.44219
52.4404	0.000336559	-0.000943835	0.0199511	0.0382024	0.20889	0.171069	0.573076	0.489906	0.598977	0.437067
52.5869	-0.00109382	-0.00560837	0.0195527	0.0381385	0.208993	0.175294	0.570284	0.482545	0.592183	0.442825
52.7334	-0.00294489	-0.000762999	0.0150469	0.0398624	0.210545	0.166177	0.57207	0.486174	0.600161	0.447352
52.8799	-0.00260833	-0.00581626	0.0199353	0.0366656	0.210854	0.17151	0.572663	0.490193	0.606485	0.442759
53.0263	0.0057215	0.00125615	0.0167264	0.0366767	0.21815	0.171248	0.578549	0.489433	0.602251	0.44961
53.1728	-8.41397e-05	-0.00168445	0.0164003	0.0326323	0.221402	0.173808	0.572985	0.490798	0.60593	0.442406
53.3193	0.000504838	0.00121667	0.0120214	0.0326927	0.215136	0.173793	0.56617	0.494115	0.606611	0.445366
53.4658	0.00159865	-0.00200805	0.0100077	0.0357896	0.213704	0.170015	0.572803	0.492238	0.60627	0.443993
53.6123	-0.00143037	-0.00419509	0.0117575	0.0357916	0.216267	0.173872	0.573971	0.489351	0.609477	0.44404
53.7587	-0.00328145	-0.00336564	0.00667801	0.0340945	0.218533	0.169713	0.58134	0.491192	0.605318	0.449471
53.9052	-0.00344973	0.00392418	0.0164495	0.0373285	0.215231	0.16638	0.577918	0.489562	0.605951	0.446573
54.0517	-0.00235591	0.00134798	0.0168739	0.0354419	0.21742	0.171431	0.579372	0.48902	0.606529	0.447796
54.1982	0.0012621	-0.000675578	0.0159863	0.0337731	0.219379	0.171163	0.575941	0.498641	0.608605	0.444782
54.3447	-0.00597392	0.00134666	0.0125445	0.0342994	0.217703	0.173525	0.583637	0.493153	0.607717	0.445924
54.4912	-0.00807741	-0.0028486	0.018626	0.0349045	0.217562	0.174258	0.590124	0.499236	0.612971	0.444753
54.6376	-0.00496424	-0.00211116	0.0155851	0.0381518	0.214714	0.172228	0.579189	0.495981	0.616498	0.447198
54.7841	-0.00286075	0.00308434	0.0165012	0.0439064	0.209738	0.174238	0.582855	0.500042	0.614653	0.447055
54.9306	-0.00395456	0.000997592	0.0167005	0.0405511	0.215377	0.172446	0.583099	0.490669	0.610562	0.444925
55.0771	-0.00429112	-0.00105972	0.0126453	0.0374604	0.2163	0.172218	0.580153	0.494714	0.615668	0.452555
55.2236	0.00235591	0.000312232	0.0142342	0.0350698	0.216313	0.175838	0.584935	0.498358	0.618543	0.450239
55.37	0.00210349	0.00356225	0.0125574	0.0374541	0.218217	0.172639	0.586996	0.500507	0.61242	0.451688
55.5165	-0.00159865	0.00177601	0.0167134	0.0381121	0.210872	0.171718	0.577514	0.498919	0.61146	0.448868
55.663	-0.00311317	0.00252764	0.0110179	0.0344947	0.218009	0.175011	0.585322	0.497695	0.611909	0.454336
55.8095	0.00109382	0.00433944	0.0167472	0.0350624	0.219733	0.169391	0.590226	0.500564	0.622219	0.460592
55.956	0	-0.0045186	0.00969668	0.0360471	0.216688	0.172862	0.589444	0.50464	0.616143	0.461733
56.1025	-0.00168279	-0.00470111	0.0131236	0.0373195	0.217832	0.169425	0.589951	0.50011	0.612349	0.453626
56.2489	-0.000673117	-0.00253619	0.0153471	0.0344929	0.217703	0.174555	0.591171	0.506902	0.625922	0.451112
56.3954	-0.000168279	-0.00102306	0.0125854	0.0361636	0.216541	0.171604	0.592632	0.504422	0.622111	0.447077
56.5419	-0.00706773	-0.00069805	0.00801973	0.0333485	0.222929	0.178275	0.588581	0.4999	0.619822	0.453626
56.6884	-0.00706773	0.00540189	0.012922	0.0383587	0.2203	0.175095	0.597151	0.500801	0.619543	0.45639
56.8349	-0.00143037	0.00220158	0.0201531	0.0330044	0.219461	0.167865	0.592856	0.498118	0.620649	0.455653
56.9813	0.00344973	-0.00475169	0.0156006	0.0360451	0.218356	0.177408	0.588987	0.4999	0.620523	0.460012
57.1278	0.00117796	-0.00138473	0.0104215	0.0362164	0.209499	0.175937	0.592206	0.505891	0.624182	0.462405
57.2743	-0.00201935	-0.00221259	0.0158257	0.0346977	0.221065	0.176724	0.597394	0.512272	0.62543	0.462688
57.4208	-0.00227177	-0.00236963	0.0116826	0.0388452	0.224509	0.177622	0.597963	0.508681	0.626136	0.461014
57.5673	-0.00159865	0.000970801	0.0168068	0.037652	0.222086	0.180829	0.595871	0.51217	0.629222	0.461014
57.7137	0.00210349	0.00168427	0.0153342	0.0426976	0.216798	0.176823	0.598572	0.506269	0.634941	0.463663
57.8602	-0.00134623	-0.000970801	0.0147596	0.0358535	0.222822	0.178966	0.593983	0.51176	0.624329	0.458969
58.0067	8.41397e-05	0.000337701	0.0110713	0.0396047	0.220492	0.175729	0.601791	0.506911	0.627964	0.46734
58.1532	-0.00185107	0.000350391	0.0140841	0.0396663	0.227218	0.175328	0.601436	0.511837	0.630984	0.456516
58.2997	-0.00235591	0.00305764	0.0177513	0.0376256	0.215028	0.175774	0.60832	0.509178	0.629004	0.463458
58.4462	-0.00109382	0.00748652	0.0178756	0.0370578	0.221753	0.177714	0.596044	0.504983	0.637155	0.463741
58.5926	-0.00319731	0.00261692	0.0166876	0.0343257	0.222503	0.176502	0.5997	0.512281	0.634501	0.462541
58.7391	-0.000504838	-0.00150212	0.0120063	0.0432503	0.22559	0.177497	0.604777	0.504151	0.635881	0.456237
58.8856	-0.000588978	-0.00560652	0.0144489	0.03457	0.224052	0.187039	0.603213	0.519396	0.632241	0.462573
59.0321	0.000673117	-0.00227922	0.00854322	0.0306665	0.219095	0.176962	0.608209	0.513461	0.635389	0.459613
59.1786	-0.00597392	0.000456319	0.0144337	0.0348123	0.22158	0.174521	0.607538	0.511112	0.640494	0.463676
59.325	0.00302903	-7.63175e-05	0.0124073	0.0396202	0.223061	0.175407	0.604776	0.516903	0.634835	0.463936
59.4715	-0.000168279	-0.00467582	0.0154117	0.0375	0.226674	0.180592	0.608798	0.524259	0.635219	0.464942
59.618	0.00185107	-0.00231729	0.0139446	0.0350079	0.224429	0.178155	0.614738	0.519996	0.639515	0.468662
59.7645	0.00361801	-0.00221418	0.0140325	0.0344008	0.228446	0.179602	0.60641	0.51945	0.640536	0.461784
59.911	0.00100968	0.000155367	0.0153988	0.0387021	0.221466	0.179026	0.60898	0.51915	0.640602	0.46683
60.0575	8.41397e-05	-0.000842225	0.0128189	0.0392569	0.221718	0.176917	0.60567	0.517298	0.642684	0.466018
60.2039	-0.00176693	0.000494478	0.014871	0.0355736	0.22056	0.177908	0.602817	0.517357	0.634518	0.469978
60.3504	0.00328145	0.00275959	0.0113479	0.0370752	0.223201	0.179859	0.611377	0.520972	0.638878	0.467354
60.4969	-0.000420698	-0.00217461	0.0139364	0.0411193	0.218646	0.180909	0.608635	0.52045	0.644129	0.469033
60.6434	-0.00168279	-0.00245846	0.0113844	0.0329895	0.215922	0.182999	0.609883	0.518874	0.643919	0.475391
60.7899	-0.00210349	0.00282454	0.0147467	0.0326288	0.227391	0.176442	0.615719	0.521847	0.639623	0.467247
60.9363	-0.00294489	0.00193147	0.0117705	0.0343143	0.221545	0.17721	0.610848	0.533376	0.638088	0.469204
61.0828	0.00496424	0.000714882	0.0119077	0.0419404	0.228397	0.177774	0.604279	0.527241	0.646131	0.472948
61.2293	0.00319731	-0.00392392	0.0172208	0.0382574	0.229511	0.184459	0.61365	0.527832	0.644495	0.468787
61.3758	-0.00168279	-0.00123086	0.015448	0.0323109	0.231042	0.182478	0.616807	0.528086	0.651278	0.467113
61.5223	-0.00622634	0.00157976	0.0144254	0.0422775	0.220587	0.186798	0.611752	0.528498	0.646917	0.468091
61.6688	0.00353387	-0.00205881	0.0139727	0.0417357	0.227886	0.178497	0.614798	0.525303	0.641193	0.471255
61.8152	-0.00176693	0.000170965	0.01595	0.0390367	0.229991	0.17927	0.62158	0.529818	0.648045	0.473992
61.9617	-0.00521666	0.000348981	0.0160846	0.0404897	0.229288	0.174759	0.621895	0.532545	0.641135	0.473105
62.1082	-0.00361801	0.00323865	0.0145368	0.0415551	0.228141	0.180795	0.622706	0.529779	0.652917	0.47016
62.2547	0.00286075	-0.00363848	0.0161235	0.0377423	0.229578	0.17869	0.627785	0.5232	0.648939	0.47232
62.4012	0.00168279	0.00181426	0.0127053	0.037947	0.223858	0.183301	0.625504	0.527382	0.645	0.469845
62.5476	0.000504838	-0.00446625	0.0112215	0.0376103	0.229114	0.178795	0.612015	0.527696	0.645239	0.471287
62.6941	-0.000588978	-0.00321353	0.0177125	0.0382574	0.226101	0.179245	0.620728	0.52627	0.649746	0.473553
62.8406	-0.00185107	-0.0014117	0.0162736	0.036846	0.226308	0.17972	0.621367	0.53233	0.637348	0.474277
62.9871	-0.00454354	0.00038996	0.0178988	0.0362519	0.230102	0.178585	0.624607	0.528537	0.648364	0.483535
63.1336	0.00244005	0.00445656	0.0136573	0.0386383	0.227379	0.185802	0.628617	0.531781	0.653959	0.475278
63.2801	-0.00252419	0.00146387	0.0197982	0.0404391	0.225261	0.182112	0.629499	0.536078	0.652108	0.473559
63.4265	-0.00168279	0.000610364	0.00770483	0.0382156	0.236858	0.185934	0.624737	0.538691	0.654089	0.471231
63.573	-0.00387042	-0.000699548	0.0127332	0.0419272	0.223986	0.183123	0.626503	0.533791	0.652789	0.473465
63.7195	-0.00218763	-0.000970801	0.0192524	0.0390499	0.228653	0.181131	0.624616	0.538267	0.656341	0.473634
63.866	-0.00437526	0.000259973	0.0159451	0.0370335	0.229097	0.183746	0.628883	0.540417	0.650725	0.470595
64.0125	0.00134623	-0.000269931	0.0156989	0.0374604	0.229322	0.184776	0.623603	0.536831	0.655085	0.475246
64.1589	-0.00269247	-0.00098499	0.0192886	0.0353009	0.231264	0.184583	0.632168	0.541022	0.658467	0.48154
64.3054	-0.00706773	-0.00246331	0.0165504	0.0382927	0.233161	0.184421	0.631756	0.540211	0.650088	0.48193
64.4519	-0.00159865	0.000233095	0.0149485	0.0410687	0.236045	0.185112	0.628931	0.54354	0.655979	0.486802
64.5984	-0.000925536	0.00193147	0.0168998	0.0387175	0.231697	0.183309	0.634478	0.543592	0.65381	0.486978
64.7449	0.00201935	-0.00299137	0.0123838	0.0378721	0.234676	0.186726	0.635203	0.540091	0.65664	0.483768
64.8913	0.000336559	0.000428118	0.0130205	0.0395673	0.231266	0.183251	0.634738	0.53696	0.659277	0.479903
65.0378	0.00311317	-0.00261383	0.0172338	0.0441509	0.22838	0.185474	0.640921	0.541865	0.656701	0.489263
65.1843	-0.00344973	-0.000596352	0.0197027	0.0388188	0.226213	0.182474	0.633714	0.549176	0.660681	0.485253
65.3308	0.00168279	0.000596264	0.0159241	0.0392966	0.232794	0.183632	0.633842	0.547152	0.659021	0.48801
65.4773	-0.00159865	6.49492e-05	0.0178522	0.0427532	0.233114	0.182429	0.636836	0.544687	0.659595	0.485587
65.6238	-0.00479596	-0.00288826	0.0108184	0.0376498	0.236252	0.181236	0.635574	0.550857	0.655681	0.486367
65.7702	0.00185107	-0.000504524	0.018212	0.0447168	0.231073	0.188039	0.63725	0.543494	0.660296	0.485549
65.9167	0.00176693	-0.00164329	0.0146119	0.0395761	0.228363	0.185217	0.640625	0.548972	0.663019	0.485731
66.0632	0.00151451	-0.00191605	0.0176633	0.0397698	0.237655	0.185421	0.636661	0.54163	0.656702	0.488016
66.2097	0.00100968	0.00147788	0.0130979	0.0377533	0.236891	0.187892	0.643677	0.542896	0.660361	0.482087
66.3562	-0.0048801	0.00291496	0.0173761	0.0387286	0.233559	0.183682	0.644446	0.54482	0.662148	0.482968
66.5026	-0.00673117	0.00467793	0.012433	0.0387968	0.227916	0.188952	0.642372	0.543633	0.660277	0.484007
66.6491	-0.0048801	-0.00385888	0.0122958	0.0399021	0.231711	0.184236	0.639563	0.549267	0.667657	0.487695
66.7956	-0.00395456	-0.00420954	0.0142085	0.0400251	0.237256	0.188039	0.646022	0.550303	0.657149	0.489477
66.9421	0.000925536	-8.90078e-05	0.018903	0.0399504	0.234404	0.187153	0.644253	0.55352	0.666041	0.492856
67.0886	-0.00218763	-0.000983492	0.0196611	0.0388607	0.238261	0.192461	0.648769	0.549499	0.671231	0.484706
67.2351	-0.000588978	0.000117208	0.0135224	0.04058	0.23254	0.189288	0.650395	0.549334	0.665977	0.494321
67.3815	-0.000673117	-0.00319749	0.012596	0.0371766	0.232826	0.188481	0.640863	0.546587	0.668019	0.483535
67.528	0.00336559	-0.00154168	0.0148758	0.0404741	0.236285	0.187198	0.644036	0.545637	0.671826	0.494361
67.6745	0.00235591	-0.000893074	0.0176969	0.0359832	0.234771	0.185791	0.642882	0.554574	0.671975	0.490024
67.821	0.00143037	-0.0038699	0.0178729	0.0397083	0.233768	0.186036	0.647903	0.552287	0.666976	0.490622
67.9675	0.00235591	-0.000296722	0.0103188	0.0394242	0.23378	0.18739	0.651432	0.553915	0.673677	0.49234
68.1139	0.00201935	0.0011148	0.0142988	0.040155	0.233784	0.186851	0.645859	0.561817	0.667573	0.49212
68.2604	-0.000757257	-0.000789966	0.019612	0.0376388	0.242595	0.19108	0.648802	0.553058	0.678037	0.497426
68.4069	-0.00294489	-0.00102306	0.02081	0.04012	0.243727	0.184508	0.652214	0.55609	0.674655	0.496136
68.5534	-0.0113589	-0.00259171	0.0157039	0.0442147	0.238117	0.186055	0.655626	0.561449	0.671848	0.501001
68.6999	0	0.00287433	0.0113673	0.0410291	0.235472	0.186553	0.651474	0.559162	0.668529	0.50289
68.8464	0.00302903	-0.00317053	0.0169231	0.0403574	0.233926	0.18653	0.652888	0.559004	0.670954	0.495966
68.9928	-0.000168279	-0.00384628	0.0121586	0.0415203	0.239966	0.184342	0.651124	0.561752	0.673528	0.496293
69.1393	-0.00269247	-0.00321018	0.0171483	0.0398314	0.240444	0.186549	0.65443	0.552986	0.676995	0.495959
69.2858	-0.00143037	-0.00331488	0.0175598	0.0396267	0.236827	0.187692	0.656479	0.558114	0.669827	0.48986
69.4323	0.00227177	-0.00240612	0.0165454	0.0373195	0.235837	0.188481	0.666508	0.55812	0.679952	0.498615
69.5788	-0.000841397	0.000624464	0.015088	0.0417466	0.234595	0.186364	0.660124	0.56166	0.686863	0.498508
69.7252	-0.00370215	-0.00314682	0.0166384	0.0410796	0.229877	0.188073	0.658816	0.562266	0.674783	0.495745
69.8717	-0.00227177	-0.00562106	0.019788	0.0427614	0.233226	0.193634	0.660587	0.563571	0.67708	0.494971
70.0182	-0.00269247	-0.00216033	0.0113201	0.042068	0.242451	0.193752	0.658226	0.560572	0.675931	0.502775
70.1647	-0.00201935	-0.00259013	0.0178108	0.040952	0.232189	0.192393	0.655784	0.563256	0.680611	0.500599
70.3112	-0.00387042	-0.00261551	0.0155981	0.0435237	0.240363	0.187805	0.664112	0.565515	0.67876	0.499798
70.4577	0.00143037	-0.00372881	0.0164754	0.0406173	0.239583	0.189269	0.663955	0.566399	0.676421	0.501361
70.6041	-0.000336559	0.000544005	0.0144981	0.0424159	0.239791	0.186277	0.670175	0.567771	0.680504	0.49499
70.7506	0.000420698	-0.000583662	0.0184189	0.0440632	0.238371	0.191635	0.664816	0.568297	0.677889	0.494473
70.8971	-0.00100968	-0.000606134	0.0141486	0.0428518	0.243535	0.190688	0.659422	0.57164	0.67691	0.505598
71.0436	-0.00260833	-0.000867693	0.0130485	0.0393317	0.241496	0.191518	0.66655	0.567287	0.675634	0.506798
71.1901	-0.00412284	-0.00117852	0.0207304	0.0414384	0.234978	0.188835	0.665342	0.566385	0.680781	0.51046
71.3365	-0.000168279	-0.00465052	0.0134322	0.0383741	0.240269	0.193396	0.668327	0.567257	0.679696	0.50592
71.483	-0.00597392	-0.00178756	0.0119334	0.0437524	0.236745	0.193826	0.665526	0.565627	0.684908	0.502618
71.6295	-0.00344973	-0.00364015	0.0152979	0.0409411	0.242324	0.186356	0.670345	0.570892	0.682419	0.500875
71.776	0.00143037	-0.00546375	0.0126581	0.0430564	0.244491	0.19226	0.662034	0.57589	0.677973	0.503281
71.9225	-0.000673117	-0.000931144	0.0140713	0.0402896	0.245623	0.193732	0.664268	0.571935	0.689119	0.505495
72.0689	-0.00294489	-0.00667118	0.0155594	0.0411879	0.239662	0.19517	0.668974	0.567994	0.689246	0.503606
72.2154	0.00286075	-0.00301675	0.0217653	0.0387549	0.243629	0.196437	0.678526	0.574885	0.682568	0.50656
72.3619	-0.000588978	-0.00387157	0.021507	0.0403356	0.235614	0.196532	0.672136	0.564422	0.683674	0.507756
72.5084	-0.00387042	-0.0027202	0.018714	0.040155	0.245273	0.194298	0.672115	0.568612	0.684993	0.50325
72.6549	-0.00260833	-0.00347033	0.0188021	0.0378589	0.239837	0.188511	0.677019	0.581803	0.687887	0.504319
72.8014	-0.00832983	-0.00341631	0.0198528	0.0375903	0.244889	0.186504	0.670367	0.573827	0.683951	0.504664
72.9478	-0.00689945	0.0016856	0.0166513	0.0403488	0.247837	0.193004	0.676117	0.581376	0.68799	0.506043
73.0943	-0.00504838	-0.00222854	0.0179117	0.0443157	0.242692	0.190891	0.675498	0.57908	0.685248	0.502706
73.2408	-0.00176693	-0.00351175	0.0211547	0.0382795	0.236907	0.194295	0.674773	0.57469	0.687418	0.505457
73.3873	-0.0048801	0.00110211	0.0124481	0.0437921	0.240124	0.191857	0.666685	0.576993	0.686905	0.511724
73.5338	-0.00336559	0.00202189	0.0159346	0.0418501	0.243344	0.19368	0.669499	0.581388	0.68744	0.513495
73.6802	-0.00235591	-0.0041824	0.018186	0.0420283	0.240077	0.192114	0.675733	0.579068	0.691863	0.506683
73.8267	0.00134623	-0.00110079	0.0184371	0.0416081	0.239886	0.192378	0.681256	0.581198	0.684822	0.506445
73.9732	0.00193521	-0.00341966	0.0140736	0.0421343	0.237893	0.193253	0.676586	0.581782	0.694205	0.50571
74.1197	0.00109382	0.00268187	0.0173864	0.0437789	0.248969	0.194539	0.675811	0.5832	0.692117	0.507962
74.2662	-0.000673117	0.000156777	0.0155101	0.0456415	0.243566	0.189699	0.679201	0.580703	0.692394	0.511019
74.4127	-0.00412284	-0.00403963	0.0168068	0.03822	0.240092	0.186202	0.675982	0.589517	0.6965	0.509207
74.5591	-0.00168279	-0.00193032	0.0147807	0.0385238	0.243854	0.189975	0.67488	0.592907	0.692755	0.509185
74.7056	-0.000757257	0.00226899	0.0140736	0.0437549	0.241368	0.193808	0.674382	0.589975	0.688291	0.514092
74.8521	-0.000420698	-0.00576382	0.0172751	0.0437763	0.242546	0.193695	0.67655	0.583293	0.698988	0.513203
74.9986	-0.00252419	-0.00182404	0.0150493	0.0399262	0.242738	0.195283	0.683424	0.579652	0.702477	0.507334
75.1451	0.00151451	0.00128427	0.0141416	0.0431599	0.244618	0.191117	0.685065	0.583841	0.695244	0.513674
75.2915	0.00168279	-0.00125624	0.0182249	0.0426073	0.243168	0.198848	0.678675	0.588292	0.695244	0.510821
75.438	-0.00269247	0.000984814	0.0193118	0.0383851	0.244076	0.193098	0.677957	0.58552	0.697006	0.50861
75.5845	-0.00286075	-0.00414274	0.0218173	0.0388188	0.246483	0.193823	0.683622	0.5861	0.699561	0.514618
75.731	-0.00227177	0.000883027	0.0158878	0.0434732	0.24798	0.193283	0.685023	0.595619	0.695949	0.510774
75.8775	0.000420698	0.00234549	0.0150857	0.0387571	0.249494	0.195276	0.687695	0.591695	0.692629	0.513073
76.0239	0.000925536	0.00187921	0.0188383	0.0426364	0.251837	0.193963	0.689102	0.586701	0.705395	0.51602
76.1704	0.000757257	0.00353555	0.0145392	0.0406041	0.246722	0.194725	0.683814	0.590564	0.701115	0.516802
76.3169	-0.00336559	-0.00115164	0.0197389	0.0410687	0.246817	0.19609	0.686621	0.590451	0.700543	0.520957
76.4634	-0.00218763	0.00232002	0.0164962	0.0414516	0.248682	0.193004	0.690403	0.594273	0.694501	0.515329
76.6099	0.00100968	-0.000647201	0.01874	0.0377776	0.243726	0.195962	0.687737	0.589814	0.700756	0.520681
76.7564	-0.000841397	-0.00103425	0.0126711	0.0461039	0.240681	0.197291	0.690467	0.590813	0.705606	0.512767
76.9028	-0.00471182	-0.00414794	0.0166747	0.0414143	0.242659	0.196245	0.6912	0.59215	0.697499	0.515962
77.0493	-0.00260833	0.000206304	0.0148007	0.04058	0.244141	0.195664	0.693694	0.594003	0.702565	0.510518
77.1958	-0.00193521	-0.00399997	0.0182714	0.0365732	0.241304	0.190861	0.691178	0.59715	0.699521	0.520172
77.3423	-0.00344973	-0.00537342	0.0147338	0.0442253	0.243727	0.190785	0.688682	0.596524	0.694608	0.517653
77.4888	-0.00168279	0.000233095	0.0236707	0.0412337	0.245271	0.198184	0.695906	0.597078	0.707645	0.523061
77.6352	-0.00328145	0.00415842	0.0155617	0.041377	0.242817	0.198022	0.689393	0.596788	0.700371	0.523237
77.7817	-0.00185107	-0.00403963	0.0138461	0.0451553	0.242373	0.200286	0.6949	0.593586	0.703244	0.516551
77.9282	-0.00319731	-0.00586684	0.0139985	0.0422113	0.252028	0.195408	0.69252	0.603005	0.70267	0.525976
78.0747	-0.00395456	-0.00169564	0.0157869	0.0437258	0.251933	0.194381	0.692102	0.597797	0.711028	0.528464
78.2212	-0.00723601	0.00105117	0.0132116	0.0469382	0.249813	0.197787	0.700042	0.602344	0.70941	0.515766
78.3677	-0.00740429	0.00173785	0.0157974	0.0390389	0.24924	0.199893	0.693181	0.599949	0.703713	0.521621
78.5141	-0.000588978	-0.00227922	0.0156861	0.042942	0.250387	0.195627	0.69238	0.600413	0.715112	0.523209
78.6606	-0.00294489	0.000907086	0.0155642	0.0437391	0.249829	0.195155	0.696843	0.604734	0.705475	0.521717
78.8071	0.00244005	-0.00131969	0.019586	0.0417093	0.24747	0.194189	0.697313	0.607863	0.709796	0.525244
78.9536	0.00100968	-0.00192874	0.0159758	0.0441111	0.249989	0.193771	0.695449	0.607564	0.708242	0.531608
79.1001	0.00311317	-0.00068677	0.0192654	0.0438029	0.244858	0.194963	0.693623	0.605552	0.707477	0.524959
79.2465	-0.000504838	0.00256589	0.0218375	0.0432767	0.247614	0.197928	0.702066	0.603479	0.712924	0.523071
79.393	-0.000757257	-0.00467582	0.0178781	0.0488912	0.248012	0.198848	0.699807	0.604317	0.71199	0.526712
79.5395	0.00109382	-0.00411736	0.0168844	0.044653	0.245893	0.196053	0.700854	0.60548	0.710728	0.525478
79.686	-0.00109382	0.00299392	0.0175002	0.0480006	0.253797	0.196365	0.704695	0.605323	0.71871	0.523845
79.8325	-0.000757257	0.00466304	0.0191541	0.0475279	0.245957	0.193321	0.704087	0.605117	0.712237	0.531215
79.979	-0.00227177	-0.00283265	0.0192886	0.039116	0.249925	0.197995	0.710654	0.605935	0.709966	0.533438
80.1254	-0.00353387	0.000531226	0.0118069	0.0417995	0.249415	0.198607	0.708407	0.607263	0.712089	0.528631
80.2719	0.00185107	-0.00426012	0.0179376	0.0424159	0.254641	0.200734	0.704952	0.616201	0.719965	0.525674
80.4184	0.00151451	-0.00351008	0.013295	0.0469353	0.250244	0.195304	0.711201	0.607199	0.717388	0.525752
80.5649	0.000504838	-0.00039842	0.0175624	0.0440738	0.245017	0.192178	0.709588	0.611685	0.713454	0.528592
80.7114	-0.00185107	-0.00516562	0.0145837	0.0432609	0.249957	0.197023	0.705625	0.608846	0.7129	0.535259
80.8578	-0.00336559	-0.00445532	0.0203393	0.0463987	0.25308	0.198564	0.706543	0.616792	0.708434	0.53015
81.0043	-0.000252419	-0.000375948	0.0178057	0.0473339	0.25112	0.201429	0.708451	0.613446	0.715453	0.533585
81.1508	-0.0012621	7.90495e-05	0.0174795	0.0444883	0.250658	0.196581	0.703973	0.610473	0.721472	0.5268
81.2973	0.000336559	-0.00313413	0.0171742	0.0445228	0.247168	0.200475	0.701933	0.62168	0.719004	0.528982
81.4438	0.00252419	0.00158108	0.0218895	0.0426869	0.242196	0.196815	0.707499	0.619649	0.719811	0.530296
81.5903	-0.000588978	0.00314814	0.0174122	0.0436911	0.248969	0.196136	0.709633	0.619649	0.718008	0.531137
81.7367	0.00218763	-0.00191605	0.0154351	0.049069	0.251901	0.197403	0.706049	0.619991	0.71879	0.532997
81.8832	-0.00302903	-0.00222687	0.0150469	0.0451393	0.252443	0.195419	0.71323	0.619815	0.71837	0.534133
82.0297	-0.000252419	-5.09371e-05	0.0175002	0.0458594	0.248921	0.200177	0.719867	0.62285	0.718114	0.537345
82.1762	-0.00143037	-0.00317379	0.0178756	0.0428359	0.249367	0.198973	0.714449	0.61967	0.721241	0.534946
82.3227	-0.000757257	-0.00630783	0.0164649	0.0400119	0.248953	0.199573	0.709124	0.619392	0.720687	0.533076
82.4691	-8.41397e-05	-0.00220158	0.0183285	0.0444724	0.247295	0.203123	0.710632	0.622074	0.718817	0.535896
82.6156	-0.00336559	0.000558105	0.0147233	0.045033	0.246627	0.199951	0.712032	0.613909	0.724222	0.5334
82.7621	0	-0.000713648	0.0176866	0.0456708	0.25018	0.198878	0.715526	0.622238	0.726835	0.531519
82.9086	-0.00201935	-0.00223956	0.0202022	0.0483518	0.252411	0.195395	0.719183	0.622674	0.720069	0.535034
83.0551	-0.00328145	-0.00244736	0.0172389	0.0434865	0.249431	0.197656	0.713399	0.614979	0.727112	0.541016
83.2015	0.00286075	-0.00165748	0.0152463	0.0466671	0.25394	0.196672	0.718823	0.625108	0.722838	0.534711
83.348	-0.00109382	-0.0031485	0.0149719	0.0405356	0.252713	0.193329	0.717888	0.622384	0.727729	0.533075
83.4945	-0.00336559	0.00493764	0.0177384	0.0433538	0.253144	0.199177	0.72025	0.621173	0.721576	0.531775
83.641	-0.00546908	0.00172508	0.0161339	0.0464065	0.251614	0.203236	0.715471	0.622218	0.712115	0.538696
83.7875	-0.00437526	0.00279784	0.0165867	0.0415468	0.2512	0.197227	0.72218	0.624321	0.721688	0.539234
83.934	-0.000252419	-0.000842225	0.014423	0.0422884	0.248475	0.200795	0.7199	0.624424	0.722087	0.536326
84.0804	-0.00269247	-0.000867693	0.0160767	0.0463722	0.253431	0.198808	0.721037	0.624383	0.72911	0.532096
84.2269	-0.00159865	0.000339023	0.0155101	0.0473234	0.255247	0.20341	0.721081	0.623668	0.724241	0.53804
84.3734	0.00176693	-0.000828036	0.0153084	0.0412229	0.256044	0.20238	0.717576	0.618779	0.723582	0.536463
84.5199	-0.00723601	-0.00475169	0.0231293	0.0393735	0.249463	0.206512	0.721157	0.626196	0.726601	0.537071
84.6664	-0.00538494	0.00101028	0.017464	0.0496854	0.251725	0.203105	0.721742	0.627428	0.730024	0.542475
84.8128	-0.00361801	-0.00445532	0.0195785	0.0397192	0.258164	0.199558	0.718074	0.635186	0.728089	0.540047
84.9593	0.000336559	-0.00401434	0.0198658	0.0393185	0.252618	0.201523	0.722103	0.619348	0.733125	0.545598
85.1058	-0.00168279	0.000778509	0.0185148	0.0480807	0.254929	0.205201	0.720255	0.627666	0.732324	0.541007
85.2523	-8.41397e-05	-0.00069805	0.0219255	0.0456548	0.252968	0.200682	0.721327	0.624787	0.730065	0.536082
85.3988	-0.00328145	-0.00155288	0.0158128	0.0499165	0.252554	0.203348	0.721179	0.632099	0.734042	0.542074
85.5453	-0.00193521	-0.00568795	0.0169024	0.051471	0.250356	0.202096	0.716608	0.637713	0.738384	0.545178
85.6917	-0.000673117	-0.00126744	0.0154585	0.0456282	0.252315	0.196346	0.72207	0.631074	0.732469	0.540586
85.8382	-0.0048801	-0.00249971	0.0189366	0.0429686	0.256028	0.201746	0.722054	0.631913	0.742043	0.539469
85.9847	-0.00454354	-0.00265349	0.0249076	0.0453943	0.24814	0.202799	0.721524	0.632524	0.726936	0.542749
86.1312	-8.41397e-05	1.41002e-06	0.0189883	0.0505463	0.25308	0.198942	0.729999	0.626465	0.733068	0.543484
86.2777	-0.00866639	0.00133388	0.0201503	0.0408881	0.251805	0.200871	0.724301	0.629976	0.734489	0.547077
86.4241	-0.0057215	0.00128162	0.0169257	0.0414541	0.255757	0.198275	0.728434	0.635372	0.730002	0.547184
86.5706	-0.00546908	-0.00121817	0.0193015	0.0475945	0.25128	0.202745	0.726848	0.63096	0.730367	0.544159
86.7171	0.00252419	2.82005e-05	0.018362	0.045017	0.255772	0.201779	0.727106	0.635248	0.732659	0.545275
86.8636	-0.00395456	-0.000852007	0.0159087	0.0476821	0.253239	0.197343	0.731495	0.627697	0.731855	0.548272
87.0101	-0.00849811	-0.00141011	0.0203495	0.0453466	0.25504	0.199847	0.734284	0.633487	0.738662	0.545745
87.1566	-0.00605806	-0.000764497	0.0184706	0.0478257	0.257542	0.20024	0.728079	0.634098	0.737659	0.550063
87.303	-0.00538494	-0.000621821	0.0160225	0.0446664	0.258721	0.206863	0.727745	0.636595	0.73719	0.547703
87.4495	-0.00521666	0.00159386	0.0212428	0.0482184	0.256777	0.201204	0.73224	0.635434	0.733891	0.549446
87.596	-0.00748843	-0.00167017	0.0191385	0.0444432	0.252347	0.204324	0.730343	0.636688	0.731168	0.548105
87.7425	-0.00218763	-0.000374449	0.0186985	0.0424425	0.255885	0.20042	0.736656	0.637475	0.737445	0.547135
87.889	-0.00143037	0.0016588	0.0158725	0.0440686	0.255199	0.197547	0.728816	0.630483	0.738766	0.545373
88.0354	-0.00302903	-0.00280894	0.018463	0.0484763	0.254482	0.204565	0.734701	0.629147	0.731789	0.547488
88.1819	-0.00193521	-0.00278356	0.0201531	0.050945	0.250451	0.201005	0.732529	0.631302	0.73904	0.553206
88.3284	-0.00673117	0.00041534	0.019726	0.0487608	0.25708	0.199677	0.734639	0.638004	0.736768	0.546822
88.4749	-0.00159865	-0.00256316	0.0193015	0.0455617	0.254132	0.204585	0.734196	0.636688	0.740486	0.54741
88.6214	-0.00496424	-0.0052578	0.018036	0.0453677	0.257287	0.212017	0.741742	0.638935	0.735236	0.550425
88.7678	-0.00563736	-0.00464691	0.0190375	0.0472911	0.257287	0.208749	0.741632	0.643887	0.734152	0.545501
88.9143	-0.00193521	-0.00290095	0.0209889	0.0427242	0.260506	0.200116	0.744501	0.643928	0.734722	0.549545
89.0608	-0.00378629	-0.00413181	0.0210667	0.0402367	0.256172	0.198781	0.745047	0.638231	0.739402	0.551041
89.2073	-0.00185107	-0.00148784	0.0170241	0.0434574	0.25171	0.204235	0.742693	0.647771	0.738092	0.547998
89.3538	-0.000757257	-0.00646135	0.0139083	0.0501508	0.255598	0.20596	0.741703	0.646249	0.736975	0.547272
89.5003	-0.00328145	-0.00541502	0.0225749	0.0472968	0.255869	0.20433	0.738642	0.64431	0.746005	0.55162
89.6467	-0.00588978	-0.0010881	0.0229821	0.0470817	0.255853	0.203471	0.739144	0.640965	0.746005	0.548408
89.7932	-0.0048801	-0.00270751	0.0188977	0.0513743	0.258227	0.203458	0.74061	0.639899	0.747829	0.552472
89.9397	-0.00740429	0.00209961	0.0194155	0.0459763	0.255614	0.206057	0.739059	0.642199	0.739764	0.547272
90.0862	-0.00664703	-0.00238391	0.0173605	0.0406111	0.256793	0.206402	0.741569	0.643523	0.741126	0.555154
90.2327	-0.00664703	0.00220281	0.0139469	0.0409652	0.253781	0.210619	0.740276	0.648475	0.7469	0.555693
90.3791	-0.00715187	-0.0054909	0.0190013	0.0415154	0.256809	0.203619	0.743461	0.63793	0.743612	0.551581
90.5256	-0.00395456	-0.00380654	0.0187891	0.0464436	0.259469	0.200871	0.740534	0.637785	0.741425	0.552442
90.6721	-0.00109382	-0.00253619	0.0202383	0.0462419	0.25786	0.204486	0.741956	0.648807	0.745617	0.558386
90.8186	-0.00100968	-0.00468842	0.0130698	0.0470523	0.261112	0.207534	0.74594	0.644238	0.751747	0.546274
90.9651	-0.00277661	0.0034602	0.0170654	0.0502145	0.260028	0.202934	0.741534	0.644962	0.748217	0.557778
91.1116	-0.00504838	-0.00349739	0.0190429	0.0448284	0.261987	0.206517	0.744257	0.64573	0.73851	0.558121
91.258	-0.00252419	8.04595e-05	0.0132222	0.0463427	0.255869	0.204087	0.748157	0.645523	0.743146	0.548771
91.4045	-0.00176693	6.63592e-05	0.0194619	0.0409917	0.261398	0.204936	0.745541	0.647436	0.747078	0.557112
91.551	-0.00353387	-0.000114476	0.017451	0.0479798	0.258864	0.205976	0.744594	0.651705	0.746741	0.551435
91.6975	-0.00311317	-0.00288993	0.0221435	0.0497255	0.26299	0.205293	0.748175	0.653249	0.745428	0.564966
91.844	-0.00807741	-0.0022682	0.0220324	0.0447514	0.257319	0.205692	0.743848	0.655744	0.747614	0.561666
91.9904	-0.00875053	-0.00717737	0.0220266	0.045421	0.256585	0.205628	0.749841	0.65943	0.748102	0.554411
92.1369	-0.00496424	-0.00225383	0.018538	0.0436355	0.262848	0.204884	0.744181	0.651497	0.753659	0.559049
92.2834	-0.00715187	-0.00259013	0.0188615	0.0483992	0.260219	0.206359	0.746838	0.654465	0.746301	0.557513
92.4299	-0.00866639	-0.00261709	0.0195656	0.0472835	0.261111	0.206308	0.745696	0.650234	0.744551	0.553059
92.5764	-0.00193521	-0.00154327	0.019004	0.0460534	0.253271	0.206086	0.748584	0.648618	0.758483	0.555625
92.7229	-0.00109382	-0.00128162	0.0221406	0.0446637	0.261829	0.209037	0.756455	0.652762	0.752043	0.555898
92.8693	-0.00311317	-1.27783e-05	0.0148217	0.0495179	0.263916	0.206939	0.753141	0.650359	0.748066	0.55214
93.0158	-0.000420698	-0.00555602	0.0167522	0.0466404	0.262417	0.202249	0.752861	0.650713	0.747363	0.557652
93.1623	0.00176693	-0.00322622	0.0182379	0.051364	0.259056	0.208782	0.752737	0.652807	0.745335	0.56562
93.3088	-0.000336559	-0.00350832	0.0204561	0.0476583	0.257605	0.210507	0.753354	0.647491	0.74676	0.564511
93.4553	-0.00151451	-0.00369083	0.0199252	0.0432104	0.26178	0.208621	0.747526	0.652917	0.750137	0.560998
93.6017	-0.00513252	-0.00150053	0.0157999	0.0472331	0.26261	0.206326	0.751697	0.652484	0.749068	0.558571
93.7482	-0.00260833	-0.00306909	0.019586	0.0518562	0.261796	0.205311	0.752745	0.651375	0.755468	0.562007
93.8947	-0.00824569	-0.00380654	0.0193042	0.0457796	0.262928	0.204296	0.757442	0.656472	0.754998	0.566845
94.0412	-0.00479596	0.00145118	0.0223326	0.0466166	0.2653	0.207499	0.756189	0.659732	0.75627	0.561979
94.1877	-0.00521666	-0.00286129	0.0197	0.0457291	0.268074	0.204345	0.751405	0.654004	0.754765	0.562584
94.3341	-0.00732015	0.000895718	0.0204144	0.0419272	0.266673	0.206387	0.755673	0.650151	0.753655	0.567726
94.4806	-0.00740429	0.00396472	0.0222157	0.0476687	0.262927	0.209398	0.759258	0.657152	0.759915	0.568843
94.6271	-0.00521666	-0.00284701	0.0176529	0.052104	0.260904	0.213219	0.760738	0.664009	0.754206	0.571243
94.7736	-0.00521666	0.000673991	0.0178885	0.0489682	0.263455	0.206816	0.757308	0.657012	0.760672	0.563309
94.9201	-0.0012621	-0.00225383	0.0158233	0.0472806	0.258992	0.212094	0.756104	0.658717	0.759266	0.569577
95.0666	0.00286075	0.00233271	0.0148217	0.0481977	0.261844	0.206911	0.752697	0.657828	0.757273	0.56564
95.213	-0.00294489	0.0013352	0.0163019	0.0483014	0.259486	0.213219	0.756171	0.660883	0.755979	0.559287
95.3595	-0.00277661	0.00472799	0.0170266	0.043933	0.26511	0.210417	0.759668	0.656303	0.758384	0.572208
95.506	-0.00538494	0.00226776	0.0175494	0.0504929	0.264459	0.212966	0.760724	0.652854	0.762351	0.566012
95.6525	-0.00302903	-0.00275827	0.0209166	0.0511895	0.25743	0.209893	0.760537	0.657747	0.760713	0.566853
95.799	-0.00588978	-0.0025124	0.0177617	0.047605	0.261094	0.20867	0.760387	0.658055	0.755156	0.567214
95.9454	-0.00319731	-0.00590853	0.0148347	0.0463855	0.263295	0.207565	0.760376	0.659007	0.758178	0.572701
96.0919	-0.00605806	-0.0051168	0.0209138	0.0485726	0.256665	0.208212	0.757207	0.659082	0.755679	0.570193
96.2384	-0.00521666	-0.000853417	0.0208546	0.0465501	0.258928	0.209083	0.758281	0.65969	0.755827	0.567433
96.3849	-0.00950778	0.00194292	0.0165246	0.046529	0.261941	0.210892	0.76711	0.664529	0.759159	0.56697
96.5314	-0.00134623	0.0013493	0.0191849	0.0495076	0.262242	0.207184	0.766806	0.660303	0.75323	0.570878
96.6779	-0.00143037	-0.00169564	0.0158103	0.0498159	0.262737	0.210619	0.762314	0.661493	0.761232	0.576971
96.8243	-0.00260833	-0.0033006	0.0206785	0.0455511	0.263994	0.213124	0.76314	0.66365	0.761926	0.56745
96.9708	-0.00151451	5.3669e-05	0.021266	0.0427002	0.261717	0.207277	0.768007	0.661327	0.760207	0.565736
97.1173	-0.00774085	-0.00398905	0.0166488	0.0477858	0.261255	0.204808	0.763784	0.658659	0.750552	0.567706
97.2638	-0.00866639	-0.0003095	0.0137089	0.0464653	0.263947	0.210078	0.764255	0.653979	0.761962	0.568587
97.4103	-0.00900294	-0.00116433	0.0237136	0.0497461	0.255678	0.20536	0.767928	0.657955	0.767018	0.57079
97.5567	-0.0053008	-0.00351008	0.0209138	0.0487741	0.26041	0.20608	0.764177	0.653331	0.764506	0.572024
97.7032	-0.00513252	-0.00322455	0.0239839	0.0467147	0.265733	0.216245	0.774105	0.661318	0.767972	0.569733
97.8497	-0.00109382	0.00264485	0.0261053	0.0462552	0.269065	0.213887	0.770626	0.658977	0.76665	0.565631
97.9962	-0.00656289	-0.00248543	0.0194489	0.045891	0.262465	0.21003	0.761323	0.66226	0.760247	0.569261
98.1427	-0.00639462	0.000984814	0.0178005	0.047488	0.267676	0.208971	0.769032	0.669677	0.762871	0.575549
98.2892	0.00134623	-0.00167176	0.0218144	0.0505864	0.261542	0.210919	0.768916	0.665523	0.773037	0.571387
98.4356	0.000168279	0.00157976	0.0205978	0.0498365	0.262912	0.207386	0.773649	0.665058	0.766453	0.571896
98.5821	-0.00201935	0.00264362	0.0234655	0.0492704	0.267454	0.20981	0.770442	0.665357	0.765692	0.56749
98.7286	-0.00344973	-0.00100887	0.0218274	0.0471084	0.266862	0.21225	0.773439	0.658886	0.761362	0.580111
98.8751	-0.00992848	0.00301939	0.0187605	0.0462419	0.267644	0.2122	0.766429	0.660904	0.769243	0.570558
99.0216	-0.00925536	-0.00326421	0.0241571	0.0491357	0.258736	0.207371	0.768093	0.662342	0.773622	0.582233
99.168	-0.00875053	-0.00131969	0.0238798	0.0452003	0.265733	0.209462	0.769159	0.665822	0.777206	0.574091
99.3145	-0.00891881	-0.00182563	0.0231783	0.0472701	0.264776	0.214169	0.780554	0.664034	0.770251	0.573814
99.461	-0.00100968	-0.00552888	0.0224177	0.0437416	0.267866	0.215373	0.773895	0.66226	0.776027	0.576438
99.6075	-0.00496424	-0.00521982	0.0191514	0.0493772	0.269429	0.211141	0.768456	0.670163	0.763655	0.576402
99.754	-0.00143037	-0.00565895	0.0172984	0.0520842	0.265317	0.2087	0.78005	0.671596	0.769083	0.579302
99.9005	-0.00799327	-0.0109331	0.0167472	0.0528145	0.263212	0.210289	0.772638	0.666803	0.770734	0.58211
100.047	-0.0061422	-0.00574937	0.0204968	0.0506203	0.266866	0.206863	0.774037	0.662076	0.765679	0.58253
100.193	-0.0117796	-0.00489631	0.0192524	0.048131	0.270149	0.212759	0.772257	0.671511	0.768715	0.585846
100.34	-0.00984434	-0.00850914	0.0186157	0.050684	0.274019	0.213742	0.785148	0.669421	0.771483	0.580944
100.486	-0.0123685	-0.00964967	0.0175805	0.0504292	0.266816	0.209431	0.778315	0.667677	0.768214	0.584965
100.633	-0.00959192	-0.00178756	0.0187815	0.0474775	0.263804	0.210778	0.782802	0.669924	0.770417	0.579902
100.779	-0.00883467	-0.00630598	0.0162582	0.0425725	0.265287	0.209858	0.776554	0.667801	0.76854	0.582339
100.926	-0.00774085	-0.00594457	0.0177901	0.0477325	0.271566	0.216403	0.769133	0.671954	0.771971	0.579025
101.072	-0.00664703	-0.00392568	0.0139387	0.0466005	0.272204	0.21702	0.780718	0.676027	0.76632	0.580876
101.219	-0.00715187	-0.00576197	0.018652	0.0446265	0.266929	0.208416	0.780683	0.671109	0.769726	0.576843
101.365	-0.00673117	-0.00590853	0.0212558	0.0489015	0.268967	0.208434	0.787758	0.675498	0.772669	0.586848
101.512	-0.00597392	-0.005453	0.0238729	0.0520206	0.270529	0.215945	0.784676	0.675081	0.774818	0.591309
101.658	-0.0057215	-0.00900062	0.0169464	0.0418344	0.264825	0.211328	0.783775	0.674449	0.770502	0.585959
101.805	-0.00824569	-0.00464867	0.0207044	0.0463694	0.263039	0.211572	0.787374	0.676241	0.773194	0.579302
101.951	-0.011443	-0.00979253	0.0151631	0.0488912	0.269906	0.212697	0.790973	0.670206	0.770144	0.58245
102.098	-0.00681531	-0.00619036	0.0189883	0.0484526	0.26986	0.210666	0.7816	0.675225	0.776168	0.585919
102.244	-0.00420698	-0.00859947	0.0238048	0.0492067	0.264935	0.211377	0.785313	0.676804	0.778772	0.584355
102.391	-0.00361801	-0.00218571	0.0223557	0.0477591	0.266274	0.209669	0.785248	0.677196	0.779027	0.582774
102.537	-0.00639462	-0.00884737	0.0225649	0.0460878	0.267246	0.215228	0.787584	0.675567	0.776628	0.582266
102.684	-0.00378629	-0.00837898	0.0199408	0.0506603	0.263502	0.214799	0.786282	0.679508	0.778737	0.585168
102.83	-0.0105175	-0.00660226	0.0218634	0.0492098	0.263709	0.210111	0.788275	0.677712	0.779175	0.585345
102.977	-0.00395456	-0.00330228	0.0181007	0.050647	0.268759	0.216817	0.78937	0.681755	0.778557	0.57997
103.123	-0.00689945	-0.0101664	0.0193895	0.0467147	0.262704	0.212712	0.785347	0.677226	0.77138	0.587364
103.27	-0.00891881	-0.00289769	0.0232073	0.0487608	0.265748	0.209909	0.787985	0.678411	0.782413	0.587011
103.416	-0.0093395	-0.00432516	0.019004	0.0456653	0.267565	0.209776	0.786285	0.679226	0.780609	0.586888
103.562	-0.00673117	-0.00769415	0.0233284	0.0505196	0.262897	0.212413	0.78894	0.680834	0.779078	0.588326
103.709	-0.00917122	-0.00340697	0.0216802	0.0468849	0.265063	0.21536	0.791809	0.683009	0.780502	0.586427
103.855	-0.00917122	-0.00687519	0.0191876	0.0516486	0.270752	0.210461	0.790316	0.677149	0.78441	0.593416
104.002	-0.00412284	-0.00502462	0.0189986	0.0459364	0.269398	0.213804	0.791354	0.678834	0.781409	0.580091
104.148	-0.00967606	-0.00224114	0.0220655	0.051478	0.26417	0.216738	0.789105	0.680829	0.792164	0.584869
104.295	-0.00757257	-0.00704712	0.018626	0.0469248	0.269365	0.216181	0.798893	0.680561	0.783502	0.586483
104.441	-0.00353387	-0.00480413	0.0223427	0.0495981	0.267006	0.218115	0.791448	0.683294	0.783122	0.589425
104.588	-0.00269247	-0.00129431	0.0231062	0.0499299	0.271629	0.212649	0.796241	0.687427	0.79116	0.586855
104.734	-0.00538494	-0.00604944	0.0232764	0.0479873	0.27061	0.21523	0.790999	0.686463	0.787915	0.584109
104.881	-0.010265	-0.00426012	0.0191617	0.0495046	0.269619	0.214739	0.785642	0.685572	0.784387	0.589058
105.027	-0.00244005	-0.0025235	0.0203597	0.047214	0.269668	0.213628	0.793236	0.690442	0.784126	0.588842
105.174	-0.00462768	-0.00840621	0.0212399	0.0503121	0.272647	0.214026	0.794271	0.688772	0.789872	0.593036
105.32	-0.0143037	-0.00506436	0.019814	0.0533203	0.27413	0.211825	0.791067	0.687078	0.78559	0.59105
105.467	-0.0142196	-0.0073056	0.0227901	0.0533973	0.271758	0.21249	0.792463	0.691385	0.786526	0.591301
105.613	-0.0106857	-0.00477884	0.018652	0.050831	0.269589	0.213854	0.796731	0.683888	0.787416	0.586896
105.76	-0.00883467	-0.00319749	0.026944	0.0495076	0.266818	0.212917	0.79074	0.695047	0.778868	0.589539
105.906	-0.00631048	-0.00581626	0.0202254	0.0461438	0.267438	0.20845	0.793393	0.68765	0.78116	0.588909
106.053	-0.00673117	-0.00695292	0.028383	0.0516621	0.269716	0.215831	0.791425	0.693654	0.783037	0.583885
106.199	-0.0111906	-0.00362579	0.0235765	0.051997	0.270498	0.222613	0.787087	0.689739	0.782975	0.587153
106.346	-0.0093395	-0.0052704	0.0227901	0.0496113	0.269667	0.217087	0.793279	0.691463	0.781438	0.583968
106.492	-0.00471182	-0.00555602	0.0239158	0.0430324	0.271183	0.216181	0.792486	0.692363	0.791285	0.592318
106.639	-0.00849811	-0.00670907	0.0223888	0.0488542	0.268614	0.214882	0.798721	0.694669	0.791517	0.591973
106.785	-0.00992848	-0.0021999	0.0239778	0.0507107	0.272456	0.212237	0.79503	0.685316	0.788602	0.591004
106.932	-0.00715187	-0.00189067	0.0243041	0.0488482	0.272842	0.214616	0.79804	0.695118	0.788176	0.59463
107.078	-0.00866639	-0.00637102	0.022715	0.048949	0.271198	0.215215	0.793731	0.698177	0.788517	0.597192
107.225	-0.00706773	-0.00216033	0.0216513	0.0452137	0.274814	0.214326	0.799457	0.693168	0.790751	0.595999
107.371	-0.00799327	0.000168145	0.0177254	0.0507272	0.277588	0.213058	0.798274	0.692065	0.787649	0.592976
107.517	-0.00395456	-0.00395097	0.0197676	0.048623	0.273812	0.215466	0.801924	0.69308	0.788437	0.592847
107.664	-0.00908708	-0.00983033	0.0233575	0.0504025	0.27107	0.217783	0.796748	0.689325	0.791035	0.588799
107.81	-0.0127892	-0.00292633	0.0235536	0.0438958	0.267183	0.21317	0.795738	0.688665	0.794252	0.590651
107.957	-0.0153976	-0.000983492	0.0205645	0.0490156	0.274653	0.218162	0.797373	0.70147	0.789299	0.593897
108.103	-0.0093395	-0.00286297	0.018375	0.0470894	0.275471	0.212285	0.804458	0.698931	0.790303	0.593077
108.25	-0.00336559	-0.00721324	0.0239809	0.0466166	0.270018	0.214564	0.795738	0.700563	0.798648	0.598371
108.396	-0.00917122	-0.0030327	0.0267221	0.0516652	0.274338	0.214405	0.800833	0.700107	0.784053	0.599239
108.543	-0.00656289	-0.00540057	0.0191255	0.052761	0.275119	0.219273	0.805166	0.698155	0.790932	0.599761
108.689	-0.00227177	-0.00762708	0.0222517	0.0478628	0.274498	0.219698	0.798416	0.701302	0.80196	0.588781
108.836	-0.00631048	-0.00757659	0.0237067	0.05325	0.271134	0.21878	0.806069	0.699809	0.79458	0.59991
108.982	-0.00984434	-0.00580181	0.0206785	0.0485133	0.272728	0.212109	0.802752	0.700221	0.791648	0.596833
109.129	-0.0093395	-0.00261551	0.0207146	0.0532164	0.27376	0.215704	0.797911	0.701759	0.790496	0.60096
109.275	-0.010265	-0.00450591	0.0189289	0.0493742	0.271884	0.214884	0.8033	0.698475	0.790774	0.594379
109.422	-0.00740429	-0.00633127	0.0164132	0.0493772	0.274246	0.218162	0.80654	0.697205	0.800003	0.602113
109.568	-0.010265	-0.00384452	0.024327	0.0504323	0.273094	0.215912	0.805914	0.691578	0.795362	0.596649
109.715	-0.00597392	-0.00321186	0.0246303	0.049558	0.272297	0.216372	0.800005	0.705124	0.802532	0.594758
109.861	-0.0104333	-0.00199536	0.0205414	0.0497891	0.269988	0.219684	0.79852	0.699701	0.800598	0.595511
110.008	-0.0112747	-0.00615052	0.0181343	0.0534476	0.275038	0.21409	0.799833	0.69946	0.79821	0.597104
110.154	-0.0100968	-0.0060349	0.0191903	0.0487874	0.27284	0.214044	0.809155	0.704362	0.799656	0.602038
110.301	-0.00816155	-0.00493429	0.0189911	0.0529083	0.273287	0.215754	0.805191	0.699511	0.799852	0.599639
110.447	-0.00580564	-0.00826344	0.0181369	0.0507877	0.272821	0.219192	0.802749	0.703971	0.792737	0.595355
110.594	-0.011443	-0.00476438	0.0167472	0.0500707	0.273222	0.214436	0.805356	0.701535	0.798569	0.597212
110.74	-0.00664703	-0.00704518	0.0245032	0.0533337	0.270372	0.218017	0.802871	0.702194	0.797761	0.603048
110.887	-0.00942364	-0.00422038	0.028109	0.0521912	0.273653	0.217246	0.803836	0.704724	0.797089	0.593307
111.033	-0.00967606	-0.0105275	0.0235405	0.0508278	0.277221	0.22271	0.800459	0.703652	0.801092	0.605292
111.18	-0.0093395	-0.00652841	0.0185769	0.048992	0.274866	0.210144	0.804104	0.700107	0.801665	0.60456
111.326	-0.00765671	-0.00501017	0.0220324	0.0536553	0.273922	0.211775	0.803958	0.70703	0.799855	0.605454
111.472	-0.00740429	-0.00552888	0.0198269	0.048171	0.272105	0.217292	0.803981	0.70619	0.800088	0.597029
111.619	-0.00656289	-0.00542771	0.0238017	0.0489652	0.275006	0.217511	0.80941	0.70822	0.803079	0.598791
111.765	-0.0132099	-0.00749683	0.0221074	0.0489519	0.276905	0.2162	0.813528	0.708749	0.791438	0.601828
111.912	-0.00992848	-0.00134666	0.021126	0.0473205	0.275676	0.216705	0.813033	0.703369	0.797139	0.605218
112.058	-0.0137989	-0.00716274	0.0197751	0.0516251	0.27843	0.21954	0.816496	0.7074	0.804496	0.592847
112.205	-0.00925536	-0.00244736	0.0190866	0.0510559	0.277172	0.21786	0.801468	0.714767	0.801102	0.603618
112.351	-0.00159865	-0.00534998	0.0233444	0.0517792	0.275724	0.217543	0.810288	0.707835	0.797126	0.601543
112.498	-0.00521666	-0.00875493	0.0247544	0.0528044	0.277414	0.221775	0.81232	0.709242	0.800621	0.602384
112.644	-0.00891881	-0.00524696	0.0244411	0.052456	0.279055	0.221129	0.807436	0.708213	0.799293	0.598751
112.791	-0.00858225	-0.0103491	0.0191746	0.0509316	0.275837	0.220794	0.811444	0.711743	0.7971	0.593084
112.937	-0.00715187	-0.00555417	0.0221406	0.0433671	0.279495	0.219426	0.817225	0.710525	0.802212	0.602167
113.084	-0.0129575	-0.0073308	0.0188642	0.0508113	0.273205	0.223377	0.813175	0.713984	0.801734	0.603088
113.23	-0.010265	-0.0122144	0.0215243	0.0506337	0.279577	0.216146	0.812345	0.709684	0.800693	0.604092
113.377	-0.00866639	-0.0104121	0.0217624	0.0469487	0.270178	0.219147	0.812647	0.70827	0.801308	0.607509
113.523	-0.0100126	-0.0101916	0.0201141	0.0409676	0.275738	0.217418	0.81093	0.708234	0.805347	0.598527
113.67	-0.0113589	-0.0102862	0.0207924	0.0512532	0.279225	0.218577	0.815737	0.710852	0.80104	0.595741
113.816	-0.0132099	-0.00615246	0.0215272	0.05327	0.271995	0.217878	0.814739	0.723205	0.802902	0.599293
113.963	-0.00521666	-0.00209688	0.0232173	0.0550691	0.278801	0.221868	0.809692	0.714107	0.80909	0.606573
114.109	-0.00698359	-0.00487102	0.0205154	0.0507539	0.279037	0.219652	0.822699	0.718124	0.80302	0.606132
114.256	-0.0112747	-0.00988286	0.0211361	0.0510488	0.276504	0.228415	0.815407	0.720328	0.80209	0.603957
114.402	-0.00959192	-0.00862882	0.021188	0.0515347	0.279658	0.222821	0.813321	0.71576	0.811999	0.603231
114.549	-0.00732015	-0.00650118	0.0213929	0.0454342	0.275689	0.219064	0.813817	0.714738	0.80683	0.606431
114.695	-0.00832983	-0.00591928	0.0217653	0.0494009	0.277523	0.219875	0.817205	0.715506	0.799832	0.611697
114.842	-0.00841397	-0.00493605	0.021188	0.0558496	0.283453	0.217785	0.812939	0.714738	0.810608	0.607901
114.988	-0.00605806	-0.00674696	0.0206135	0.0510622	0.274829	0.21702	0.818648	0.715231	0.80229	0.60797
115.135	-0.012032	-0.00672167	0.0231493	0.0503152	0.276804	0.217416	0.821211	0.716689	0.804047	0.615037
115.281	-0.00740429	-0.00686646	0.0225909	0.0524893	0.279866	0.219433	0.816064	0.715514	0.811581	0.609786
115.427	-0.00883467	-0.00335462	0.0219054	0.0497758	0.276253	0.217514	0.823932	0.72309	0.810877	0.604505
115.574	-0.0118637	-0.0021762	0.0179402	0.0498868	0.28195	0.220585	0.825374	0.716775	0.807591	0.611175
115.72	-0.00900294	-0.00608928	0.0249144	0.0545397	0.278003	0.212411	0.822179	0.71278	0.807048	0.613948
115.867	-0.00908708	-0.00802824	0.0197518	0.050084	0.280248	0.219412	0.822698	0.717341	0.805965	0.621402
116.013	-0.00984434	-0.0111012	0.022819	0.0493772	0.278799	0.222773	0.811753	0.716963	0.810615	0.612097
116.16	-0.0137148	-0.00766894	0.0214002	0.0485696	0.280219	0.221868	0.81339	0.720937	0.804001	0.60807
116.306	-0.0093395	-0.00898599	0.0206034	0.047565	0.279198	0.220444	0.821139	0.715441	0.811186	0.611398
116.453	-0.012032	-0.00688973	0.0191152	0.049109	0.282944	0.218591	0.818369	0.713687	0.807754	0.607074
116.599	-0.0101809	-0.0073813	0.0252667	0.0486704	0.278544	0.219383	0.820974	0.716521	0.813236	0.613169
116.746	-0.00950778	-0.00237122	0.0223427	0.0478466	0.279759	0.221491	0.815307	0.724749	0.802509	0.611242
116.892	-0.00605806	-0.00821092	0.0255768	0.049143	0.276204	0.219491	0.824855	0.714825	0.800991	0.614802
117.039	-0.0048801	-0.00666924	0.0215734	0.0517792	0.27877	0.221584	0.819259	0.717058	0.811349	0.619866
117.185	-0.00664703	-0.00431256	0.0209917	0.0461703	0.280741	0.223169	0.821374	0.725091	0.808148	0.612734
117.332	-0.0100126	-0.00449331	0.0143093	0.0520002	0.277253	0.223787	0.824074	0.720379	0.808279	0.615481
117.478	-0.00875053	-0.00769415	0.0203365	0.0510755	0.281059	0.218699	0.83142	0.725004	0.806073	0.611865
117.625	-0.00908708	-0.0104143	0.0263533	0.0505165	0.280505	0.217702	0.825447	0.724092	0.813252	0.621017
117.771	-0.00605806	-0.00402703	0.0225028	0.049029	0.277316	0.221157	0.827792	0.720596	0.810861	0.612329
117.918	-0.00925536	-0.00590474	0.0229401	0.0485267	0.283149	0.219541	0.833599	0.725678	0.811086	0.614462
118.064	-0.0115271	-0.00551619	0.0240529	0.0514207	0.283786	0.221932	0.825873	0.725962	0.809369	0.61924
118.211	-0.00967606	-0.00755138	0.022614	0.0543185	0.280042	0.223423	0.828078	0.724613	0.812402	0.622427
118.357	-0.00841397	-0.00118821	0.0268787	0.0522517	0.283341	0.223994	0.824504	0.726295	0.817723	0.614917
118.504	-0.00891881	-0.00487102	0.025456	0.0537022	0.277271	0.222487	0.829735	0.733051	0.809408	0.619898
118.65	-0.00538494	-0.00610003	0.026572	0.0554843	0.278955	0.221886	0.823005	0.72559	0.813724	0.618632
118.797	-0.00765671	0.00143972	0.0281578	0.0507405	0.282493	0.224516	0.824214	0.724729	0.821652	0.617716
118.943	-0.00698359	-0.00400165	0.0272606	0.0542181	0.278464	0.222316	0.830449	0.727462	0.814296	0.611833
119.09	-0.0107699	-0.00498664	0.0243041	0.0500779	0.278147	0.220635	0.826513	0.727884	0.812602	0.615384
119.236	-0.0061422	-0.00672167	0.025531	0.0523352	0.277842	0.217938	0.828693	0.728616	0.812942	0.618691
119.382	-0.00689945	-0.00456011	0.0307097	0.0508813	0.28092	0.221141	0.831607	0.718625	0.818976	0.618409
119.529	-0.00546908	-0.0045728	0.0216022	0.0513404	0.278404	0.224834	0.834665	0.723053	0.825334	0.622277
119.675	-0.0129575	-0.00209688	0.0230412	0.051471	0.280551	0.225164	0.828194	0.726236	0.816137	0.619966
119.822	-0.00942364	-0.00487102	0.025371	0.0591494	0.286078	0.223153	0.841888	0.73063	0.814312	0.61855
119.968	-0.00168279	-0.00550359	0.0233314	0.0488112	0.282479	0.221064	0.831019	0.725628	0.814869	0.612503
120.115	-0.0053008	-0.00344839	0.020104	0.0545933	0.287613	0.222091	0.834546	0.730283	0.816175	0.612144
120.261	-0.0105175	-0.000570972	0.0234524	0.0527776	0.281077	0.220158	0.83483	0.724635	0.821776	0.618151
120.408	-0.0112747	-0.00681015	0.0197648	0.0532533	0.284452	0.227429	0.83618	0.722444	0.814444	0.618847
120.554	-0.00454354	-0.00533729	0.0235245	0.0536151	0.28721	0.229111	0.829117	0.729448	0.81681	0.620691
120.701	-0.00210349	-0.00908047	0.0207016	0.0529618	0.286299	0.218332	0.830472	0.732188	0.822658	0.6167
120.847	-0.00555322	-0.00594457	0.0250285	0.0527942	0.286953	0.223595	0.829785	0.730848	0.818287	0.618153
120.994	-0.0125368	-0.00845671	0.0221695	0.0547808	0.281805	0.222075	0.833502	0.729013	0.815842	0.621878
121.14	-0.00639462	-0.00431256	0.0270713	0.0515417	0.279385	0.225594	0.829784	0.730479	0.821676	0.625817
121.287	-0.00513252	-0.00323556	0.0200335	0.0501816	0.287022	0.225243	0.834734	0.729732	0.818682	0.613228
121.433	-0.0101809	-0.00283758	0.0236056	0.0544694	0.284154	0.224739	0.839049	0.732761	0.821822	0.621557
121.58	-0.00513252	-0.00666924	0.0230182	0.0503655	0.285807	0.226687	0.837106	0.737339	0.817545	0.623751
121.726	-0.00698359	-0.0101686	0.0214521	0.050908	0.284405	0.227052	0.83983	0.739016	0.817421	0.618844
121.873	-0.00462768	-0.0037415	0.0246924	0.0539903	0.285839	0.225468	0.833029	0.730769	0.823895	0.618254
122.019	-0.0106857	-0.00563366	0.0254267	0.0542047	0.285893	0.230268	0.833008	0.732632	0.823454	0.617587
122.166	-0.0110223	-0.00544031	0.0184863	0.060808	0.285396	0.22477	0.83663	0.725869	0.828165	0.620298
122.312	-0.000841397	-0.00657891	0.0221045	0.0538563	0.281333	0.226021	0.841014	0.733442	0.823617	0.619681
122.459	-0.00513252	-0.00941658	0.0276553	0.05061	0.282079	0.222964	0.843407	0.733313	0.813639	0.624874
122.605	-0.00563736	-0.00808067	0.0221247	0.0492467	0.280331	0.224879	0.84606	0.737496	0.818171	0.63056
122.752	-0.0040387	-0.0109961	0.0237558	0.0497891	0.282705	0.230426	0.841396	0.734965	0.821753	0.622733
122.898	-0.00917122	-0.00758919	0.0218505	0.0531126	0.28337	0.222693	0.837271	0.736308	0.815828	0.617866
123.045	-0.00429112	-0.00669647	0.021315	0.0449825	0.28919	0.217781	0.839427	0.733505	0.820716	0.620965
123.191	-0.0111064	-0.00822555	0.02961	0.0525128	0.281954	0.224233	0.834523	0.737751	0.822201	0.625403
123.338	-0.0116113	-0.00595532	0.0273584	0.0547709	0.282544	0.224264	0.840682	0.731386	0.825164	0.619067
123.484	-0.00673117	-0.00630598	0.0228261	0.0571326	0.283533	0.219731	0.841441	0.741824	0.825187	0.621661
123.63	-0.0057215	-0.00375754	0.0208054	0.0543856	0.281682	0.220539	0.838335	0.738243	0.824885	0.620209
123.777	-0.0100968	-0.00747163	0.022718	0.0519702	0.283725	0.224961	0.832298	0.739186	0.823408	0.633888
123.923	-0.00900294	-0.00573853	0.0193868	0.0533872	0.286003	0.225656	0.837814	0.740642	0.818295	0.625253
124.07	-0.00984434	-0.00659151	0.021302	0.0476953	0.286128	0.221617	0.84125	0.735009	0.821667	0.623376
124.216	-0.00504838	-0.00501202	0.0222517	0.0495179	0.285026	0.225468	0.849616	0.742571	0.829426	0.624599
124.363	-0.00740429	-0.0038699	0.0230052	0.0529585	0.282242	0.222804	0.844545	0.742509	0.817653	0.621754
124.509	-0.00858225	-0.00433609	0.0233514	0.0577759	0.28151	0.226546	0.839119	0.747306	0.825233	0.621059
124.656	-0.00748843	-0.00411912	0.0225419	0.0498365	0.285026	0.227399	0.840636	0.739967	0.825581	0.62673
124.802	-0.00967606	-0.00420601	0.0236907	0.051173	0.288218	0.226371	0.843146	0.744144	0.825922	0.630166
124.949	-0.0113589	-0.00996058	0.0179868	0.0500573	0.290179	0.224915	0.842815	0.740368	0.82371	0.62575
125.095	-0.00631048	-0.00756592	0.0230152	0.0509489	0.289617	0.229096	0.850917	0.739179	0.829062	0.627268
125.242	-0.00361801	-0.00460716	0.0188253	0.0546302	0.291515	0.226515	0.844072	0.741399	0.829224	0.624615
125.388	-0.00824569	-0.00343402	0.0267416	0.0534577	0.284871	0.22629	0.844401	0.746241	0.822472	0.620451
125.535	-0.0097602	-0.00606204	0.0203208	0.0512901	0.289858	0.221965	0.84414	0.742025	0.83105	0.630545
125.681	-0.00832983	-0.00478967	0.0257953	0.0555882	0.292213	0.223532	0.846913	0.74237	0.830524	0.625429
125.828	-0.013883	-0.00504815	0.0231913	0.0542818	0.286732	0.225593	0.845326	0.735447	0.830965	0.631985
125.974	-0.0115271	-0.00872972	0.0207377	0.0511627	0.292152	0.223834	0.849519	0.747551	0.83163	0.624221
126.121	-0.00816155	-0.00790865	0.0205414	0.0508546	0.28646	0.223803	0.842292	0.746414	0.829503	0.631016
126.267	-0.0119478	-0.00538788	0.0255049	0.0525765	0.28522	0.225691	0.846818	0.748889	0.833812	0.624745
126.414	-0.00664703	-0.00544031	0.0209109	0.0528746	0.292487	0.225878	0.846439	0.752515	0.831498	0.626305
126.56	-0.00588978	-0.00906363	0.0170241	0.0540808	0.282892	0.229506	0.84445	0.750278	0.836943	0.626413
126.707	-0.00790913	-0.0113298	0.0219746	0.055786	0.28737	0.225373	0.846392	0.74807	0.833617	0.626818
126.853	-0.00992848	-0.00821092	0.0237167	0.0554778	0.284219	0.228445	0.849708	0.74497	0.828806	0.636002
127	-0.0155658	-0.0109183	0.0267188	0.0539769	0.290844	0.230585	0.856129	0.751924	0.834267	0.626927
127.146	-0.012032	-0.0031848	0.0251588	0.0491727	0.289125	0.225357	0.8553	0.746553	0.827399	0.634987
127.293	-0.00412284	-0.00673242	0.024118	0.0492498	0.287629	0.225973	0.853358	0.750234	0.836132	0.631047
127.439	-0.00109382	-0.00362579	0.021289	0.052523	0.287177	0.226308	0.853641	0.756804	0.829928	0.62929
127.585	-0.0040387	-0.00830328	0.0169774	0.0512028	0.281398	0.226941	0.854399	0.749699	0.831816	0.637433
127.732	-0.00689945	-0.0058397	0.022679	0.0475251	0.284887	0.223597	0.861484	0.747261	0.837254	0.641544
127.878	-0.00328145	-0.00720064	0.0266666	0.0496721	0.288932	0.229033	0.856485	0.743949	0.831538	0.635863
128.025	-0.00437526	-0.00797977	0.028047	0.0586235	0.288281	0.229224	0.851889	0.750563	0.830432	0.637547
128.171	-0.0111064	-0.00723853	0.0232273	0.0531025	0.287116	0.222901	0.852718	0.754143	0.832736	0.629689
128.318	-0.00891881	-0.0108806	0.0182973	0.0477591	0.285188	0.228414	0.85594	0.756525	0.830949	0.635868
128.464	-0.0124527	-0.0114623	0.0202902	0.0550289	0.286655	0.225261	0.856153	0.753876	0.833795	0.634432
128.611	-0.00319731	-0.00910567	0.0216022	0.0516989	0.286546	0.229284	0.848405	0.750881	0.832473	0.638289
128.757	-0.0061422	-0.0105423	0.0189003	0.0521645	0.286399	0.223818	0.854661	0.747942	0.836333	0.635458
128.904	-0.00925536	-0.00499757	0.01786	0.0520339	0.284454	0.221157	0.856674	0.755593	0.836441	0.632898
129.05	-0.0123685	-0.00259956	0.0267155	0.0499033	0.293575	0.23315	0.856248	0.75015	0.843001	0.629923
129.197	-0.00917122	-0.00224114	0.0213121	0.0506871	0.289385	0.227147	0.86165	0.753279	0.829944	0.631135
129.343	-0.00832983	-0.00858898	0.0207174	0.0564526	0.291482	0.228716	0.85324	0.756926	0.835017	0.639921
129.49	-0.00673117	-0.00445532	0.0228421	0.0461648	0.289715	0.228445	0.857433	0.757992	0.832991	0.636086
129.636	-0.00748843	-0.00644874	0.0270287	0.0535145	0.284309	0.22599	0.857172	0.75527	0.838445	0.630622
129.783	-0.00765671	-0.000569473	0.026523	0.0581918	0.286959	0.234151	0.859659	0.755778	0.837541	0.634785
129.929	-0.0057215	-0.00940398	0.0274562	0.0518027	0.289396	0.228588	0.857717	0.758338	0.84328	0.640134
130.076	-0.010265	-0.00764171	0.0210277	0.0491698	0.287004	0.224961	0.856722	0.752894	0.835961	0.635256
130.222	-0.00807741	-0.00321521	0.0229792	0.0510252	0.286428	0.22775	0.857646	0.755264	0.830354	0.628953
130.369	-0.00942364	-0.00375586	0.0248685	0.0490957	0.289443	0.222394	0.854281	0.760111	0.833115	0.63961
130.515	-0.00647875	-0.00848394	0.024216	0.0528981	0.293636	0.222013	0.865985	0.759977	0.832597	0.637734
130.662	-0.00647875	-0.00784758	0.0235045	0.0549384	0.292913	0.224787	0.860039	0.758181	0.837175	0.64198
130.808	-0.00790913	0.00222828	0.0218924	0.054466	0.290655	0.227621	0.86319	0.754433	0.836511	0.638822
130.955	-0.0044594	-0.0071482	0.022829	0.0500439	0.285239	0.231425	0.86428	0.754539	0.831583	0.635919
131.101	-0.0106857	-0.00626615	0.0260303	0.056476	0.290212	0.231092	0.862905	0.762164	0.831933	0.640656
131.248	-0.00664703	-0.00616506	0.0271822	0.0516856	0.29061	0.230427	0.862621	0.753273	0.837919	0.641906
131.394	-0.0105175	-0.0073813	0.0204663	0.0504662	0.286479	0.226703	0.865227	0.753123	0.843248	0.637475
131.54	-0.0100126	-0.00891241	0.017552	0.0489786	0.289844	0.230378	0.860086	0.760764	0.843488	0.63862
131.687	-0.00723601	-0.0065663	0.0224538	0.0552734	0.287355	0.228494	0.861128	0.761884	0.846326	0.636065
131.833	-0.0116954	-0.0056735	0.0198528	0.0543722	0.290844	0.229825	0.862739	0.759849	0.83894	0.636329
131.98	-0.00807741	-0.00926112	0.018538	0.0502844	0.289413	0.229	0.858973	0.756435	0.845577	0.640387
132.126	-0.00740429	-0.00722584	0.0225158	0.0522581	0.288501	0.232979	0.868568	0.765917	0.843148	0.641078
132.273	-0.00849811	-0.00709965	0.0225649	0.0505495	0.290224	0.228858	0.864824	0.762866	0.838113	0.638377
132.419	-0.0135465	-0.00751146	0.0254267	0.0491994	0.28848	0.235181	0.862668	0.756096	0.843025	0.636376
132.566	-0.0103492	-0.00317211	0.0204866	0.0473633	0.295383	0.228112	0.86101	0.759989	0.839991	0.633665
132.712	-0.00757257	-0.00635841	0.0246794	0.0499494	0.291613	0.229792	0.862266	0.760128	0.841663	0.641305
132.859	-0.00723601	-0.00974221	0.0202254	0.0480969	0.289736	0.234815	0.868757	0.760396	0.842746	0.633209
133.005	-0.0044594	-0.00709568	0.0263566	0.0547709	0.291004	0.23228	0.867241	0.768974	0.853538	0.640529
133.152	-0.00681531	-0.00728031	0.0182508	0.0531727	0.287353	0.227036	0.874893	0.765716	0.846173	0.647608
133.298	-0.00681531	-0.00836426	0.0217163	0.0544761	0.293446	0.230476	0.863806	0.757886	0.84737	0.648078
133.445	-0.00765671	-0.00810799	0.0241019	0.0532231	0.287212	0.224292	0.8621	0.762542	0.840132	0.641087
133.591	-0.000673117	-0.00323882	0.0271332	0.0525197	0.295053	0.236193	0.85485	0.763061	0.840766	0.643001
133.738	-0.00875053	-0.00314682	0.0247805	0.0517792	0.288567	0.230046	0.861934	0.763246	0.846302	0.647663
133.884	-0.0111064	-0.0058776	0.0238278	0.0502011	0.29319	0.234324	0.860489	0.766749	0.847649	0.645208
134.031	-0.00849811	-0.00647598	0.0221796	0.0528077	0.293174	0.225704	0.867099	0.764121	0.840974	0.645716
134.177	-0.00832983	-0.0107378	0.0244052	0.0514238	0.296647	0.231489	0.868259	0.767529	0.838964	0.646576
134.324	-0.00849811	-0.00759985	0.0229632	0.0556856	0.293254	0.227845	0.873898	0.764517	0.842752	0.647323
134.47	-0.012032	-0.00804286	0.0209267	0.0561578	0.292954	0.22862	0.871008	0.760278	0.848329	0.641595
134.617	-0.0105175	-0.00636035	0.0243661	0.0539769	0.297304	0.233519	0.869894	0.765677	0.845809	0.641301
134.763	-0.0093395	-0.00743179	0.025766	0.0526032	0.292325	0.234468	0.867478	0.765331	0.847596	0.646236
134.91	-0.00689945	-0.00635841	0.0231553	0.0569956	0.293968	0.231345	0.869657	0.765349	0.846851	0.647264
135.056	-0.0061422	-0.00624279	0.0203134	0.0559337	0.293636	0.232709	0.868212	0.768952	0.852366	0.646962
135.203	-0.00412284	-0.00493429	0.0254788	0.052553	0.290446	0.228812	0.86762	0.772374	0.85315	0.648561
135.349	-0.00782499	-0.00994798	0.0230902	0.052218	0.295913	0.232994	0.875511	0.770402	0.852589	0.642497
135.495	-0.0093395	-0.00407594	0.0263174	0.0522415	0.295798	0.228762	0.864516	0.770919	0.852862	0.638502
135.642	-0.0173328	-0.00793993	0.0220135	0.0489045	0.297861	0.232122	0.873282	0.768667	0.848646	0.646224
135.788	-0.011443	-0.00962236	0.0220064	0.0526301	0.298133	0.23393	0.877404	0.762052	0.843565	0.645266
135.935	-0.0133782	-0.00752212	0.0237427	0.0535816	0.291861	0.234135	0.870557	0.771617	0.851666	0.65342
136.081	-0.00841397	-0.00352268	0.0291336	0.0539099	0.295518	0.22713	0.865464	0.778247	0.849899	0.645447
136.228	-0.00504838	-0.00718998	0.0225158	0.0536418	0.295149	0.2306	0.869207	0.777494	0.851557	0.655249
136.374	-0.00420698	-0.00396199	0.0181369	0.053987	0.295721	0.23195	0.877665	0.769937	0.843714	0.649282
136.521	-0.0100126	-0.00233156	0.0217163	0.0571729	0.292012	0.231028	0.870155	0.770597	0.855462	0.646089
136.667	-0.00605806	-0.00757659	0.0208777	0.0556453	0.296883	0.232709	0.873662	0.772999	0.847549	0.646328
136.814	-0.0116113	-0.00533368	0.0235926	0.0559599	0.29185	0.233596	0.870511	0.780064	0.852763	0.652429
136.96	-0.00647875	-0.00474085	0.0221045	0.0580438	0.29746	0.225626	0.870534	0.770752	0.846992	0.645229
137.107	-0.00597392	-0.00491076	0.0192162	0.0549484	0.290833	0.221555	0.883327	0.772604	0.852073	0.642808
137.253	-0.0106857	-0.00503731	0.0255701	0.048328	0.29749	0.229397	0.874799	0.767829	0.851363	0.648598
137.4	-0.00891881	-0.0105024	0.0222186	0.0444326	0.288754	0.229825	0.86942	0.779357	0.847904	0.651775
137.546	-0.00967606	-0.0106704	0.0209758	0.0538295	0.296694	0.233215	0.87622	0.77812	0.853561	0.649521
137.693	-0.00959192	-0.00713551	0.0224177	0.0544359	0.288951	0.235212	0.86916	0.776647	0.850674	0.6464
137.839	-0.00210349	-0.00804489	0.0244933	0.0539568	0.293619	0.230602	0.88148	0.770979	0.853737	0.648645
137.986	-0.00891881	-0.00360041	0.0232273	0.0559536	0.292574	0.232471	0.876102	0.777032	0.852848	0.652035
138.132	-0.00832983	-0.00521797	0.0261183	0.0530992	0.299213	0.235879	0.880106	0.774005	0.851917	0.650961
138.279	-0.00774085	-0.00936194	0.0255832	0.0587776	0.29405	0.234355	0.873662	0.775252	0.855547	0.65094
138.425	-0.00244005	-0.00757659	0.0293945	0.0522517	0.290819	0.231188	0.874207	0.77985	0.853141	0.648275
138.572	-0.00875053	-0.0052578	0.0216701	0.0508113	0.298345	0.233961	0.886382	0.778178	0.827043	0.655845
138.718	-0.00757257	-0.0105675	0.021276	0.054925	0.292504	0.231553	0.873851	0.773687	0.825342	0.654523
138.865	-0.0113589	-0.000775777	0.0219385	0.0509584	0.294793	0.234151	0.871079	0.770702	0.827368	0.65261
139.011	-0.0100126	-0.00313246	0.0242421	0.0502915	0.298427	0.233437	0.879586	0.773452	0.828118	0.652702
139.158	-0.00740429	-0.00355141	0.0252798	0.0500779	0.293499	0.233898	0.874823	0.770684	0.825025	0.655412
139.304	-0.00757257	-0.00532099	0.0257953	0.0493342	0.292155	0.231029	0.878495	0.775767	0.829983	0.656655
139.45	-0.00757257	-0.00761845	0.0248685	0.0552298	0.290739	0.240045	0.871127	0.780344	0.821018	0.654485
139.597	-0.00740429	-0.00844613	0.0211649	0.051739	0.291756	0.233579	0.875652	0.772804	0.829596	0.649232
139.743	-0.00992848	-0.0116029	0.0211361	0.0518397	0.295161	0.233912	0.881314	0.780829	0.830037	0.660829
139.89	-0.00875053	-0.00810596	0.0203264	0.0568683	0.294941	0.229713	0.877499	0.777367	0.833417	0.65034
140.036	-0.00479596	-0.0109331	0.0191255	0.052265	0.304993	0.237018	0.878282	0.775894	0.833595	0.652102
140.183	-0.00950778	-0.00738333	0.0233935	0.0544795	0.296455	0.235607	0.882119	0.781219	0.827847	0.650205
140.329	-0.0124527	-0.00708308	0.0244771	0.0515378	0.296438	0.233834	0.875842	0.786412	0.82248	0.654968
140.476	-0.00673117	-0.00872972	0.0209267	0.054074	0.298908	0.235101	0.881314	0.780331	0.821753	0.65613
140.622	-0.00807741	-0.00336731	0.0152486	0.0521645	0.297304	0.228905	0.883042	0.783897	0.834833	0.658178
140.769	-0.00774085	-0.00371612	0.0249468	0.0568414	0.296438	0.231965	0.886055	0.784509	0.832311	0.651091
140.915	-0.0097602	-0.00948171	0.0236056	0.051434	0.29765	0.229128	0.882926	0.782896	0.827407	0.658979
141.062	-0.0110223	-0.00222854	0.0193377	0.0578762	0.298672	0.234039	0.880697	0.786946	0.829928	0.657079
141.208	-0.00689945	-0.00225383	0.0248425	0.0556015	0.29738	0.233057	0.887237	0.784613	0.833208	0.657473
141.355	-0.0116954	-0.00445532	0.0242781	0.0579202	0.297062	0.229603	0.887237	0.784713	0.831575	0.657343
141.501	-0.0112747	-0.00795253	0.0223427	0.0537457	0.300521	0.234435	0.88167	0.778264	0.821915	0.659965
141.648	-0.00563736	-0.00589399	0.0209109	0.0546536	0.297331	0.231774	0.885912	0.781427	0.826579	0.665538
141.794	-0.00959192	-0.00826344	0.0231262	0.0524727	0.299595	0.235275	0.885935	0.785043	0.830153	0.660896
141.941	-0.00429112	-0.00635648	0.0289215	0.0560405	0.291899	0.23187	0.886267	0.782764	0.828165	0.654997
142.087	-0.00622634	-0.00683729	0.0206424	0.0563989	0.295531	0.229634	0.883304	0.784042	0.836154	0.655182
142.234	-0.00967606	-0.0028597	0.0235796	0.0531595	0.297312	0.229603	0.882	0.78701	0.834886	0.65754
142.38	-0.010265	-0.00839361	0.0238897	0.0572402	0.293734	0.236449	0.882521	0.784658	0.830539	0.653315
142.527	-0.00824569	-0.00717341	0.0246663	0.0543856	0.291864	0.234436	0.881764	0.781971	0.826502	0.659324
142.673	-0.00647875	-0.0103995	0.0242551	0.052265	0.300471	0.232138	0.885863	0.790975	0.837841	0.659126
142.82	-0.00866639	-0.00677226	0.0229331	0.0563253	0.301521	0.239348	0.883234	0.782791	0.84034	0.656247
142.966	-0.0132099	-0.00744642	0.0279884	0.0578494	0.298031	0.229856	0.883851	0.787949	0.832674	0.658253
143.113	-0.00858225	-0.00723651	0.0239748	0.0610622	0.296548	0.234705	0.889037	0.781332	0.835041	0.652362
143.259	-0.0044594	-0.00564635	0.025903	0.0545566	0.294166	0.235577	0.888753	0.787872	0.832102	0.659998
143.405	-0.0100126	-0.00769212	0.0258703	0.0518327	0.298463	0.230697	0.890199	0.783983	0.83689	0.653717
143.552	-0.00841397	-0.0101642	0.0209037	0.0577356	0.296836	0.234452	0.893207	0.789217	0.838321	0.654826
143.698	-0.00849811	-0.00708502	0.0188329	0.0560942	0.30021	0.232519	0.889441	0.793277	0.838205	0.654242
143.845	-0.00673117	-0.00885786	0.0228911	0.0525128	0.300575	0.234465	0.884962	0.791849	0.837277	0.653931
143.991	-0.00908708	-0.0079001	0.0212861	0.053987	0.293171	0.233548	0.891031	0.783688	0.840495	0.658429
144.138	-0.00832983	-0.0108006	0.0186985	0.0547909	0.295713	0.236765	0.885768	0.788079	0.841059	0.658521
144.284	-0.011443	-0.0091834	0.021227	0.0550925	0.293512	0.235672	0.893774	0.791968	0.836363	0.6619
144.431	-0.0139672	-0.00993106	0.0216513	0.0527375	0.290943	0.236496	0.891831	0.783607	0.840566	0.653159
144.577	-0.00664703	-0.00787481	0.0207248	0.058999	0.298751	0.234784	0.885864	0.784545	0.839134	0.659797
144.724	-0.0132099	-0.00880533	0.0262815	0.0546502	0.29427	0.233375	0.889653	0.793269	0.830424	0.662669
144.87	-0.0104333	-0.00806807	0.0224438	0.0562914	0.296856	0.233993	0.889986	0.782841	0.839032	0.66122
145.017	-0.00748843	-0.00852174	0.0225909	0.0571461	0.296188	0.23621	0.894178	0.78396	0.841655	0.66153
145.163	-0.0106016	-0.00766692	0.0273681	0.0557591	0.301554	0.231392	0.895291	0.789416	0.839574	0.670296
145.31	-0.0125368	-0.00305473	0.0258703	0.0574274	0.30235	0.238397	0.896502	0.788723	0.837105	0.661203
145.456	-0.00790913	-0.00653722	0.0265165	0.0540908	0.296567	0.236907	0.894202	0.789163	0.83467	0.661065
145.603	-0.0093395	-0.00783497	0.0238928	0.0568343	0.302785	0.23369	0.894889	0.790006	0.837215	0.662965
145.749	-0.010854	-0.00599701	0.0246043	0.0552466	0.300491	0.233579	0.893919	0.793219	0.838762	0.663645
145.896	-0.0097602	-0.00668378	0.02558	0.0599431	0.298383	0.236717	0.89534	0.792782	0.834569	0.66331
146.042	-0.00277661	-0.00687713	0.0252406	0.0599469	0.301002	0.233801	0.890842	0.796757	0.834801	0.660448
146.189	-0.0097602	-0.00356243	0.0208026	0.0629439	0.296916	0.239823	0.894108	0.78932	0.838211	0.65955
146.335	-0.00816155	-0.00606204	0.0265197	0.0535547	0.293347	0.232138	0.896738	0.790449	0.837656	0.662591
146.482	-0.00849811	-0.00336899	0.0264055	0.0580071	0.295271	0.234769	0.894057	0.790136	0.837656	0.66257
146.628	-0.00765671	-0.00832848	0.0247773	0.0590357	0.29327	0.238683	0.894536	0.796821	0.834438	0.668741
146.775	-0.0111064	-0.00449507	0.0277792	0.0542281	0.302433	0.231329	0.891526	0.80024	0.837749	0.663448
146.921	-0.00832983	-0.0123047	0.0253188	0.0580841	0.298652	0.233787	0.901501	0.796684	0.84245	0.672572
147.068	-0.0106857	-0.00682469	0.0287549	0.0594942	0.303804	0.235514	0.897188	0.79378	0.842018	0.669179
147.214	-0.0116113	-0.00775725	0.0177772	0.0553237	0.303851	0.234548	0.898089	0.79441	0.841561	0.667061
147.36	-0.0121161	-0.00653026	0.0209527	0.0566434	0.29818	0.238206	0.894819	0.796378	0.844322	0.665059
147.507	-0.0097602	-0.00953203	0.0240889	0.0579398	0.298649	0.231456	0.889276	0.797619	0.835173	0.66397
147.653	-0.0115271	-0.00454389	0.0277826	0.0556686	0.295454	0.242295	0.890603	0.796253	0.843665	0.66655
147.8	-0.0097602	-0.00651387	0.0278543	0.0573001	0.30229	0.244973	0.898847	0.793761	0.840061	0.667695
147.946	-0.00689945	-0.0132348	0.025916	0.0566837	0.304106	0.235608	0.898183	0.802629	0.840589	0.669792
148.093	-0.0154817	-0.00861621	0.0277662	0.0550623	0.299784	0.240901	0.891216	0.798977	0.839481	0.671843
148.239	-0.0044594	-0.0058776	0.0269831	0.0605267	0.295457	0.237621	0.89579	0.801172	0.840463	0.664227
148.386	-0.00681531	-0.00795253	0.024177	0.05861	0.299466	0.235958	0.894509	0.800214	0.844662	0.663888
148.532	-0.00925536	-0.0108909	0.0246074	0.0596117	0.303738	0.237986	0.900319	0.789784	0.849482	0.671883
148.679	-0.0112747	-0.0102315	0.0242489	0.0556418	0.29824	0.234816	0.899204	0.80287	0.846211	0.665802
148.825	-0.00715187	-0.00788741	0.0239778	0.0578529	0.303897	0.239586	0.899818	0.803828	0.839257	0.66778
148.972	-0.00732015	-0.00617961	0.025593	0.0594517	0.300933	0.239569	0.900862	0.801007	0.844137	0.661559
149.118	-0.0132099	-0.00780977	0.0253027	0.0573235	0.299276	0.23968	0.900152	0.796753	0.84526	0.666708
149.265	-0.00942364	-0.00569694	0.0260074	0.0558595	0.303393	0.238872	0.900789	0.802549	0.84068	0.668005
149.411	-0.00849811	-0.00516738	0.0255701	0.0573271	0.302636	0.231601	0.906331	0.801088	0.840874	0.667808
149.558	-0.00681531	-0.00576197	0.0254658	0.0560405	0.300694	0.237224	0.895292	0.801603	0.842661	0.669197
149.704	-0.0142196	-0.00778448	0.024314	0.056285	0.300219	0.238523	0.897237	0.792448	0.843195	0.663536
149.851	-0.00849811	-0.00880948	0.0232894	0.0554947	0.301477	0.238128	0.898513	0.802488	0.849846	0.658707
149.997	-0.0119478	-0.00983033	0.0244672	0.0610122	0.304087	0.234627	0.907068	0.795013	0.848981	0.662052
150.144	-0.0122844	-0.00962236	0.0220035	0.0541109	0.300952	0.238809	0.898301	0.803785	0.852011	0.665246
150.29	-0.00832983	-0.0117984	0.0221997	0.0561613	0.303376	0.23312	0.903702	0.807743	0.85004	0.666264
150.437	-0.0048801	-0.0030564	0.0234295	0.0526235	0.298449	0.240077	0.898822	0.806495	0.841716	0.670254
150.583	-0.00622634	-0.00558308	0.0298317	0.0535247	0.299817	0.241947	0.899628	0.799771	0.850905	0.676179
150.73	-0.00597392	-0.0073687	0.0254298	0.0551193	0.301763	0.228145	0.903748	0.810169	0.842814	0.676844
150.876	-0.00639462	-0.00911404	0.0238637	0.0558864	0.302483	0.234562	0.897447	0.80177	0.846868	0.668358
151.023	-0.00774085	-0.0094439	0.0273551	0.0551461	0.299389	0.243325	0.893446	0.802599	0.848121	0.669683
151.169	-0.00883467	-0.00541502	0.0225419	0.0567071	0.300265	0.240995	0.900363	0.803648	0.844982	0.668474
151.315	-0.00807741	-0.00888306	0.025655	0.0564929	0.303994	0.235577	0.898587	0.800248	0.848485	0.67012
151.462	-0.00782499	-0.00879687	0.0247513	0.0573772	0.301617	0.232803	0.901689	0.808109	0.847781	0.672569
151.608	-0.0109382	-0.0033006	0.026001	0.0578762	0.305856	0.235624	0.903206	0.804823	0.851794	0.671199
151.755	-0.0140513	-0.00888518	0.0235045	0.0528814	0.305839	0.241012	0.904792	0.809593	0.851733	0.670476
151.901	-0.00698359	-0.00474085	0.0228811	0.0611758	0.302752	0.235799	0.900719	0.811929	0.850272	0.669673
152.048	-0.00605806	-0.00479329	0.0262717	0.0563692	0.29993	0.23537	0.903986	0.807743	0.853831	0.668978
152.194	-0.00555322	-0.00756592	0.0214449	0.0543387	0.299996	0.24136	0.898987	0.80769	0.849893	0.669768
152.341	-0.00689945	-0.00630783	0.0266535	0.0608002	0.304123	0.242232	0.905808	0.804297	0.850806	0.66661
152.487	-0.00942364	-0.00590668	0.0223167	0.0518562	0.305282	0.237098	0.903702	0.807418	0.848546	0.67318
152.634	-0.0109382	-0.0065663	0.0267383	0.0559133	0.298595	0.241091	0.904889	0.805285	0.848617	0.672411
152.78	-0.00832983	-0.00396543	0.0261674	0.0579533	0.296023	0.239301	0.911191	0.813672	0.845319	0.670497
152.927	-0.0112747	-0.00905103	0.0277956	0.0630425	0.304488	0.241598	0.908767	0.806668	0.854606	0.670406
153.073	-0.0093395	-0.00726374	0.0256942	0.0539936	0.305026	0.238238	0.909651	0.804965	0.848995	0.673359
153.22	-0.014472	-0.00931153	0.0268069	0.0547843	0.300422	0.236844	0.90529	0.804491	0.849453	0.681944
153.366	-0.00479596	-0.00764171	0.0268166	0.0605267	0.303914	0.23976	0.912376	0.811692	0.857759	0.679397
153.513	-0.00698359	-0.0079253	0.0249274	0.060336	0.305581	0.239363	0.901713	0.811718	0.85159	0.670853
153.659	-0.00252419	-0.00620296	0.0254658	0.0585464	0.311078	0.240283	0.911757	0.810261	0.851973	0.671886
153.806	-0.012621	-0.00569879	0.0277337	0.0562448	0.305524	0.233375	0.913611	0.813102	0.850386	0.675392
153.952	-0.0116113	-0.00159095	0.0262457	0.0577491	0.307629	0.23629	0.909769	0.809441	0.853864	0.676687
154.099	-0.0105175	-0.00771741	0.0236677	0.0615746	0.30404	0.237859	0.904984	0.814298	0.858355	0.678433
154.245	-0.0106857	-0.0114097	0.0252798	0.0591995	0.308396	0.243991	0.910762	0.815893	0.855217	0.67435
154.392	-0.00841397	-0.00858687	0.0249176	0.0612202	0.301378	0.229967	0.911828	0.816902	0.850981	0.673338
154.538	-0.0101809	-0.00788741	0.0222647	0.055615	0.298595	0.240283	0.913396	0.815383	0.853027	0.677042
154.685	-0.00698359	-0.00800506	0.0245422	0.0554778	0.298067	0.239158	0.90742	0.822369	0.851771	0.673733
154.831	-0.00950778	-0.00379385	0.0224249	0.0589549	0.295004	0.237842	0.908916	0.818895	0.853023	0.684615
154.978	-0.00799327	-0.00630598	0.0240919	0.0576989	0.30318	0.238714	0.908205	0.818434	0.85611	0.67812
155.124	-0.0040387	-0.00648858	0.0261804	0.0554778	0.301414	0.238825	0.90972	0.818138	0.857187	0.669446
155.27	-0.00917122	-0.00839361	0.0267579	0.0522886	0.305986	0.235703	0.909318	0.820458	0.858341	0.67397
155.417	-0.00370215	-0.00544031	0.0238178	0.0555612	0.300946	0.234658	0.918034	0.821058	0.857783	0.679378
155.563	-0.00849811	-0.0066168	0.0221305	0.0567841	0.302414	0.241297	0.904576	0.812318	0.85246	0.679554
155.71	-0.00732015	-0.0066168	0.0252699	0.060128	0.309667	0.241313	0.910949	0.817337	0.86017	0.676804
155.856	-0.0105175	-0.00715014	0.0305691	0.0584155	0.306875	0.237842	0.913323	0.820319	0.865672	0.682347
156.003	-0.00218763	-0.00567535	0.0316271	0.0578494	0.304292	0.236242	0.916684	0.820119	0.858936	0.678737
156.149	-0.00816155	-0.00533544	0.0266046	0.0618867	0.304548	0.231679	0.912636	0.823065	0.859234	0.684222
156.296	-0.00908708	-0.00818774	0.022819	0.0623626	0.302215	0.236829	0.906997	0.81415	0.859565	0.681712
156.442	-0.010265	-0.0049632	0.0280208	0.0595789	0.303011	0.23567	0.91301	0.817241	0.858563	0.683271
156.589	-0.00210349	-0.00484211	0.0220135	0.0548748	0.308522	0.240473	0.912967	0.81585	0.862283	0.679351
156.735	-0.00883467	-0.00384628	0.0205617	0.0586736	0.311526	0.233358	0.910886	0.820261	0.856564	0.677258
156.882	-0.00950778	-0.00420954	0.0246465	0.0594345	0.304193	0.236258	0.916974	0.823602	0.854582	0.681357
157.028	-0.0146403	-0.00937666	0.0247314	0.0556185	0.30401	0.236512	0.90972	0.818022	0.860969	0.678865
157.175	-0.0116954	-0.00462338	0.0219515	0.0516486	0.309497	0.236956	0.916381	0.808926	0.860142	0.681666
157.321	-0.00521666	-0.00538973	0.0235505	0.0616111	0.30495	0.233152	0.918296	0.819199	0.857996	0.684836
157.468	-0.00732015	-0.00344495	0.0262228	0.0599835	0.308074	0.236956	0.915668	0.822917	0.865563	0.680235
157.614	-0.00748843	-0.00943958	0.0216802	0.0581477	0.30249	0.239553	0.920697	0.82234	0.858757	0.681317
157.761	-0.0115271	-0.0114074	0.021328	0.0583519	0.307104	0.235498	0.92408	0.815646	0.860085	0.683429
157.907	-0.00479596	-0.00976521	0.0228551	0.0582981	0.303084	0.23694	0.914482	0.817057	0.859797	0.675984
158.054	-0.00992848	-0.0101708	0.0274727	0.0542549	0.306225	0.238397	0.916877	0.820658	0.857565	0.683074
158.2	-0.0061422	-0.00529755	0.0280436	0.0553003	0.310757	0.243991	0.923065	0.818068	0.856133	0.680764
158.347	-0.00370215	-0.00294069	0.0235436	0.0527776	0.305571	0.241947	0.913514	0.811494	0.863842	0.680692
158.493	-0.00757257	-0.00910355	0.0231913	0.0617382	0.301842	0.236844	0.914243	0.818283	0.859924	0.685717
158.64	-0.00883467	-0.00366545	0.0270777	0.0530489	0.30421	0.239966	0.922921	0.823526	0.861635	0.684027
158.786	-0.0122844	-0.00891038	0.0272408	0.0585771	0.306049	0.236718	0.926877	0.814417	0.856398	0.685055
158.933	-0.00698359	-0.00921072	0.0246273	0.0599161	0.307224	0.235054	0.921872	0.81964	0.858341	0.683317
159.079	-0.00841397	-0.00692956	0.0226068	0.0608541	0.309827	0.235196	0.91429	0.823947	0.8516	0.684396
159.226	-0.0115271	-0.00670907	0.0275313	0.0622815	0.307928	0.24014	0.920033	0.818797	0.864061	0.686865
159.372	-0.0132099	-0.0113446	0.0281414	0.0602782	0.304342	0.242755	0.921288	0.81739	0.854658	0.691514
159.518	-0.0180059	-0.00735609	0.0316066	0.0576182	0.308711	0.23743	0.921168	0.817465	0.865383	0.685829
159.665	-0.0123685	-0.00809539	0.0250676	0.0535682	0.310368	0.235465	0.9242	0.815383	0.858393	0.686246
159.811	-0.00277661	-0.010492	0.0238767	0.0584926	0.310414	0.243166	0.920124	0.82616	0.859314	0.677528
159.958	-0.00959192	-0.00476614	0.0249697	0.0598063	0.305886	0.243246	0.918345	0.824382	0.85922	0.690676
160.104	-0.00984434	-0.00767097	0.02682	0.051997	0.308356	0.24266	0.920828	0.830034	0.856166	0.677309
160.251	-0.011443	-0.00732886	0.0270059	0.0593843	0.311204	0.240395	0.91858	0.818553	0.863521	0.682574
160.397	-0.0134623	-0.00538611	0.0253809	0.0558362	0.307775	0.236321	0.915792	0.821528	0.854526	0.685432
160.544	-0.0101809	-0.0079253	0.0225028	0.0577526	0.305033	0.231662	0.919082	0.819304	0.85887	0.681178
160.69	-0.0125368	-0.011668	0.0263076	0.0640942	0.304216	0.240473	0.923842	0.818533	0.86327	0.678054
160.837	-0.015061	-0.00494689	0.0285689	0.0611624	0.308591	0.238477	0.926391	0.823123	0.863086	0.683336
160.983	-0.0131258	-0.00695485	0.0278771	0.0568916	0.302125	0.241503	0.925156	0.826476	0.861626	0.681159
161.13	-0.00496424	-0.00758716	0.0245683	0.0591861	0.301975	0.245211	0.926541	0.829382	0.865464	0.682064
161.276	-0.00689945	-0.0142476	0.0276097	0.067471	0.305288	0.240695	0.922987	0.82906	0.871656	0.687813
161.423	-0.0137989	-0.0110109	0.0312482	0.0615285	0.30974	0.234974	0.925026	0.824109	0.867085	0.686596
161.569	-0.0115271	-0.00746096	0.0256223	0.0591456	0.310351	0.241519	0.922634	0.828659	0.866193	0.689135
161.716	-0.0141355	-0.00695679	0.0236317	0.0560808	0.308745	0.23911	0.921381	0.82515	0.868334	0.687632
161.862	-0.0137989	-0.00980301	0.0233444	0.061588	0.306762	0.240473	0.926825	0.830316	0.868432	0.691688
162.009	-0.00967606	-0.00882005	0.0201531	0.058818	0.310833	0.239982	0.928837	0.822946	0.867983	0.686487
162.155	-0.0116113	-0.00813319	0.0216773	0.0533973	0.30568	0.238682	0.927722	0.82651	0.861994	0.685743
162.302	-0.015061	-0.0103869	0.0281676	0.0606635	0.305182	0.240362	0.924482	0.81857	0.860558	0.694531
162.448	-0.0134623	-0.0109138	0.0260205	0.0556588	0.3082	0.237193	0.919507	0.817323	0.865342	0.682897
162.595	-0.00875053	-0.00563551	0.0207276	0.0572634	0.308293	0.239665	0.932514	0.817587	0.862571	0.690766
162.741	-0.0147244	-0.00834108	0.0223918	0.0557994	0.309023	0.243151	0.92744	0.82529	0.864164	0.684112
162.888	-0.012032	-0.00974	0.0259911	0.0547206	0.31072	0.245686	0.924269	0.827908	0.86381	0.688847
163.034	-0.0113589	-0.00376679	0.0280111	0.0587372	0.309215	0.240125	0.925171	0.829161	0.862406	0.684307
163.18	-0.0122003	-0.00569694	0.0273584	0.0570959	0.31314	0.233405	0.929438	0.829042	0.860884	0.692393
163.327	-0.00883467	-0.0100886	0.0240429	0.0543354	0.315136	0.23201	0.926119	0.828454	0.8651	0.686141
163.473	-0.0132099	-0.00905103	0.0302105	0.0540874	0.305833	0.240505	0.923174	0.830482	0.871056	0.687568
163.62	-0.00757257	-0.0104647	0.0245194	0.053652	0.310166	0.241978	0.929523	0.829319	0.86251	0.687811
163.766	-0.010265	-0.008171	0.0258801	0.0607135	0.307211	0.239791	0.9282	0.830534	0.86734	0.683231
163.913	-0.00639462	-0.0051005	0.0271691	0.0557591	0.30971	0.236194	0.925453	0.828187	0.867898	0.694245
164.059	-0.0109382	-0.00992278	0.022595	0.054657	0.309454	0.239174	0.931303	0.831572	0.868344	0.690454
164.206	-0.0104333	-0.00832443	0.0296424	0.0560172	0.309269	0.237843	0.92685	0.827677	0.865427	0.692128
164.352	-0.0128734	-0.00406501	0.0238308	0.0591359	0.307303	0.246162	0.9277	0.83179	0.865809	0.694946
164.499	-0.0121161	-0.00999839	0.0263697	0.0575313	0.304196	0.242533	0.927585	0.825174	0.865672	0.683252
164.645	-0.00942364	-0.00732684	0.0223817	0.0623586	0.30729	0.246162	0.926644	0.831808	0.869032	0.689268
164.792	-0.0125368	-0.00489631	0.0205746	0.0604727	0.307562	0.245227	0.923751	0.834426	0.862869	0.684988
164.938	-0.0125368	-0.0126508	0.0258051	0.0548847	0.311815	0.238794	0.934999	0.830661	0.862415	0.685234
165.085	-0.0134623	-0.00818572	0.0278935	0.0541913	0.306208	0.239966	0.931964	0.830948	0.867497	0.684396
165.231	-0.0143037	-0.0022808	0.0260205	0.0556821	0.3108	0.238476	0.925524	0.840876	0.875083	0.691359
165.378	-0.00824569	-0.000958111	0.0261053	0.0654135	0.306712	0.24277	0.923249	0.836432	0.870624	0.689378
165.524	-0.0121161	-0.00538973	0.0256191	0.0568074	0.314415	0.238555	0.930953	0.832882	0.869495	0.694
165.671	-0.010265	-0.00896282	0.0223787	0.0558864	0.311467	0.236275	0.932801	0.833918	0.870182	0.687765
165.817	-0.0103492	-0.0110338	0.0272441	0.0547073	0.307709	0.240568	0.931464	0.836968	0.870219	0.692788
165.964	-0.0135465	-0.00547644	0.0232894	0.0543856	0.307463	0.237478	0.929269	0.833799	0.869358	0.689358
166.11	-0.0179218	-0.00681209	0.0245422	0.0563854	0.307844	0.239855	0.935827	0.837041	0.867279	0.695959
166.257	-0.0131258	-0.0058687	0.0269212	0.0621814	0.310942	0.242041	0.933815	0.841314	0.868134	0.694355
166.403	-0.0124527	-0.00909307	0.0262195	0.0638319	0.318897	0.243547	0.938194	0.836367	0.876478	0.697989
166.55	-0.0109382	-0.0103721	0.0264545	0.0630925	0.309836	0.24033	0.931849	0.836096	0.871169	0.700982
166.696	-0.00908708	-0.00933885	0.0269995	0.0572867	0.31631	0.244672	0.934589	0.842986	0.870386	0.697419
166.843	-0.0129575	-0.00945218	0.0234555	0.0557054	0.318348	0.240061	0.933536	0.82754	0.869865	0.700435
166.989	-0.00900294	-0.00499933	0.024167	0.0593843	0.311622	0.237526	0.934118	0.836706	0.871567	0.699248
167.136	-0.0105175	-0.00472816	0.0253809	0.0622775	0.313245	0.242374	0.929526	0.836461	0.874548	0.697326
167.282	-0.0132099	-0.00808067	0.0238408	0.0618097	0.310583	0.241044	0.937675	0.840257	0.869964	0.697329
167.428	-0.0127051	-0.00780977	0.0288237	0.0583288	0.310205	0.242343	0.93849	0.836288	0.875406	0.696907
167.575	-0.0107699	-0.0069694	0.0247216	0.0552699	0.317174	0.245005	0.933634	0.835752	0.878884	0.693852
167.721	-0.0133782	-0.00770675	0.0237527	0.0547977	0.310603	0.239	0.935329	0.836264	0.871581	0.691159
167.868	-0.0104333	-0.00470111	0.0304809	0.0545129	0.311646	0.242121	0.933503	0.845378	0.873915	0.694218
168.014	-0.0113589	-0.00721324	0.0237167	0.0592631	0.310457	0.246241	0.940756	0.835107	0.873983	0.694905
168.161	-0.00647875	-0.00723853	0.0247284	0.0634278	0.310657	0.243531	0.939285	0.842111	0.873718	0.692042
168.307	-0.0109382	-0.0105594	0.0256909	0.0575179	0.307928	0.243547	0.939671	0.846686	0.870825	0.696887
168.454	-0.012621	-0.0132899	0.0273551	0.0617787	0.310733	0.247002	0.938101	0.84209	0.875365	0.691443
168.6	-0.00631048	-0.00663134	0.0248394	0.0590357	0.315622	0.24304	0.931639	0.838528	0.875239	0.700915
168.747	-0.0125368	-0.00688779	0.0235375	0.0584193	0.311589	0.244308	0.942749	0.841529	0.878142	0.701314
168.893	-0.00774085	-0.008715	0.0270713	0.0594538	0.315492	0.244751	0.943438	0.84624	0.874511	0.696205
169.04	-0.00841397	-0.00896282	0.0281317	0.0566605	0.310616	0.244086	0.947777	0.838437	0.872445	0.694249
169.186	-0.016239	-0.00622825	0.0264937	0.0566668	0.31704	0.243119	0.939034	0.840098	0.87592	0.698032
169.333	-0.0141355	-0.00752415	0.0250514	0.0590454	0.311593	0.243198	0.942746	0.840046	0.875154	0.699728
169.479	-0.0148927	-0.00852589	0.0230222	0.0611027	0.314872	0.248111	0.945997	0.841847	0.875607	0.700255
169.626	-0.0112747	-0.00398905	0.0263076	0.055786	0.313844	0.247366	0.941163	0.840114	0.877012	0.697482
169.772	-0.01565	-0.0100383	0.0277826	0.0563353	0.309451	0.244197	0.941098	0.842478	0.884596	0.693274
169.919	-0.0131258	-0.00647404	0.0258541	0.0570556	0.319376	0.237178	0.945258	0.841653	0.87382	0.696315
170.065	-0.00689945	-0.00625539	0.0225419	0.0586235	0.312163	0.238349	0.946538	0.843849	0.877318	0.695387
170.212	-0.00748843	-0.00525595	0.0258411	0.0639848	0.310079	0.242882	0.941136	0.83375	0.876672	0.701136
170.358	-0.0137148	-0.00727837	0.0253221	0.0576047	0.314272	0.242232	0.933602	0.844897	0.883846	0.700237
170.505	-0.0107699	-0.00660614	0.0223398	0.0607135	0.313635	0.242739	0.939668	0.842715	0.876672	0.699618
170.651	-0.00824569	-0.0051005	0.0285525	0.0618867	0.315161	0.242803	0.942721	0.845741	0.884042	0.695986
170.798	-0.0178376	-0.00565895	0.0244151	0.0560942	0.312562	0.243943	0.936013	0.838881	0.87772	0.705105
170.944	-0.0153976	-0.00805547	0.0247576	0.0633602	0.313622	0.241741	0.939594	0.849121	0.881961	0.70244
171.091	-0.00782499	-0.00456011	0.0265197	0.0583288	0.30968	0.246922	0.942801	0.844122	0.880685	0.698034
171.237	-0.00673117	-0.00415534	0.0249405	0.057974	0.31548	0.240473	0.937631	0.845543	0.878272	0.702701
171.383	-0.00723601	-0.00811002	0.0264937	0.0613029	0.313149	0.241757	0.940997	0.848829	0.882261	0.706624
171.53	-0.00950778	-0.00725307	0.0266535	0.0638361	0.310053	0.239459	0.942298	0.844798	0.879238	0.702526
171.676	-0.010854	-0.00924641	0.0292148	0.0601877	0.312541	0.245639	0.942298	0.843877	0.876185	0.699816
171.823	-0.00605806	-0.00796514	0.0329913	0.059629	0.309979	0.24632	0.940193	0.852792	0.881267	0.701667
171.969	-0.0100968	-0.00641085	0.0293291	0.0603861	0.313748	0.242089	0.943769	0.844314	0.874497	0.702039
172.116	-0.00715187	-0.00648858	0.0323309	0.0632021	0.310692	0.243404	0.94502	0.848784	0.875103	0.697394
172.262	-0.0121161	-0.00760382	0.0323703	0.0581979	0.313601	0.24052	0.944251	0.856132	0.878227	0.704045
172.409	-0.0103492	-0.0073687	0.0248034	0.0582786	0.318625	0.241424	0.943466	0.845622	0.880562	0.709928
172.555	-0.0132099	-0.00891038	0.0199743	0.0582016	0.314255	0.241423	0.945573	0.846246	0.880344	0.705437
172.702	-0.0103492	-0.00418416	0.0228911	0.062879	0.313743	0.245464	0.942489	0.847677	0.88061	0.700016
172.848	-0.0160707	-0.00312144	0.0261543	0.0596387	0.321929	0.241535	0.944285	0.850887	0.885253	0.697063
172.995	-0.0133782	-0.00542586	0.0228031	0.061511	0.314037	0.240204	0.951556	0.859324	0.879813	0.700674
173.141	-0.0123685	-0.00781171	0.0277565	0.0577356	0.310238	0.249093	0.946754	0.848204	0.882702	0.705655
173.288	-0.0104333	-0.00949431	0.0296851	0.0610892	0.314327	0.240109	0.9432	0.846197	0.887406	0.705678
173.434	-0.010265	-0.00848394	0.0295935	0.0613069	0.315782	0.240108	0.941463	0.847116	0.884234	0.700478
173.581	-0.00891881	-0.00357335	0.0321357	0.0587409	0.312738	0.242026	0.939121	0.847189	0.876763	0.6977
173.727	-0.00790913	-0.008171	0.0256518	0.0549384	0.313714	0.242913	0.950916	0.850454	0.878448	0.704224
173.874	-0.0111064	-0.00866874	0.0261282	0.0548479	0.310401	0.244371	0.950141	0.850889	0.881136	0.703032
174.02	-0.0123685	-0.00924852	0.0237657	0.0605768	0.315556	0.243024	0.947078	0.846519	0.884282	0.702175
174.167	-0.0107699	-0.00987025	0.027068	0.0635184	0.317849	0.243278	0.948861	0.848925	0.881192	0.704222
174.313	-0.0057215	-0.00586684	0.0293456	0.0567375	0.312499	0.242913	0.94667	0.853183	0.883676	0.696689
174.46	-0.0148927	-0.0067615	0.0234685	0.0562349	0.314717	0.238318	0.945403	0.853546	0.878132	0.705437
174.606	-0.0140513	-0.0120441	0.0269081	0.060465	0.312595	0.2422	0.94706	0.849631	0.880041	0.711449
174.753	-0.00639462	-0.00958455	0.02558	0.0622855	0.314537	0.238999	0.952969	0.851536	0.889276	0.706161
174.899	-0.0111906	-0.0102085	0.0291336	0.0641713	0.314096	0.244292	0.957838	0.855916	0.879422	0.70506
175.046	-0.0106857	-0.00581441	0.0267319	0.0592901	0.316742	0.245274	0.949331	0.853838	0.888647	0.699091
175.192	-0.00757257	-0.00299137	0.0315484	0.0583789	0.316277	0.246098	0.949579	0.85507	0.884367	0.704292
175.338	-0.0129575	-0.00764365	0.0247674	0.050533	0.313551	0.242597	0.942814	0.853981	0.885704	0.709157
175.485	-0.00732015	-0.00577652	0.0294207	0.0569516	0.315313	0.247033	0.955902	0.853667	0.88981	0.705171
175.631	-0.00992848	-0.00812059	0.0237037	0.0617596	0.313279	0.244466	0.946701	0.85287	0.886858	0.706315
175.778	-0.0127051	-0.00888306	0.0281056	0.0576451	0.313253	0.241978	0.949056	0.850332	0.88772	0.709111
175.924	-0.0113589	-0.00831183	0.0259454	0.0589759	0.313773	0.245037	0.953123	0.847308	0.885584	0.708761
176.071	-0.0111064	-0.00501017	0.0250447	0.0645066	0.312095	0.245021	0.94943	0.853662	0.894627	0.704159
176.217	-0.0119478	-0.0045854	0.0258932	0.0608445	0.316495	0.242454	0.953677	0.847455	0.893192	0.710127
176.364	-0.0127892	-0.00669647	0.0244902	0.0594306	0.317262	0.24979	0.957867	0.850087	0.887598	0.705063
176.51	-0.0158183	-0.00709771	0.025655	0.0580841	0.320231	0.245433	0.953716	0.861157	0.885229	0.709664
176.657	-0.0158183	-0.00771935	0.0251917	0.0576353	0.320789	0.245306	0.94862	0.85799	0.88957	0.713234
176.803	-0.00992848	-0.00949431	0.0235666	0.0554644	0.314818	0.246447	0.945944	0.854635	0.893543	0.70158
176.95	-0.00723601	-0.00709965	0.028047	0.0622855	0.306972	0.24239	0.952138	0.8482	0.884598	0.707903
177.096	-0.0117796	-0.00448062	0.0244511	0.053317	0.311672	0.242201	0.953734	0.858356	0.879007	0.704708
177.243	-0.0135465	-0.00974	0.030008	0.0590723	0.317526	0.246954	0.953528	0.862002	0.883016	0.710677
177.389	-0.00790913	-0.00904054	0.0299854	0.0569651	0.316583	0.248729	0.951115	0.860843	0.888975	0.708297
177.536	-0.0130416	-0.00634766	0.0252406	0.0598699	0.320688	0.246384	0.953201	0.852389	0.892972	0.70982
177.682	-0.0116113	-0.00558131	0.0244411	0.0554976	0.319543	0.24182	0.956186	0.857532	0.883322	0.708231
177.829	-0.0118637	-0.0100383	0.0275052	0.0655041	0.317891	0.240235	0.950237	0.852389	0.893604	0.708191
177.975	-0.0106016	-0.0101768	0.0249337	0.0628019	0.314289	0.24941	0.954071	0.857368	0.883298	0.715766
178.122	-0.00344973	-0.00699275	0.0265784	0.0612259	0.315845	0.248142	0.956289	0.866018	0.887066	0.712992
178.268	-0.0159024	-0.00780977	0.0257561	0.0580438	0.320931	0.245433	0.945614	0.857968	0.895198	0.716493
178.415	-0.0129575	-0.00510235	0.0258639	0.0585966	0.316071	0.245686	0.95749	0.862246	0.893774	0.715239
178.561	-0.0146403	-0.00928633	0.0332353	0.0581074	0.315115	0.248951	0.960251	0.856982	0.895561	0.713564
178.708	-0.0135465	-0.0112818	0.02961	0.0590859	0.312834	0.242311	0.954473	0.858112	0.8889	0.710812
178.854	-0.0093395	-0.0024077	0.0261053	0.0580841	0.314448	0.247667	0.955216	0.856689	0.887103	0.707088
179.001	-0.00900294	-0.00234425	0.0304678	0.0604997	0.319116	0.245195	0.958315	0.857415	0.883577	0.707198
179.147	-0.012032	-0.0073434	0.0268819	0.0610988	0.31306	0.247588	0.956065	0.860866	0.888379	0.710745
179.293	-0.0125368	-0.0117607	0.0218375	0.0609756	0.310099	0.241012	0.961179	0.862126	0.892328	0.701336
179.44	-0.0139672	-0.00809741	0.0293587	0.0561444	0.309836	0.245876	0.952557	0.860913	0.897895	0.705017
179.586	-0.0143037	-0.00514209	0.0204403	0.0575815	0.317107	0.245258	0.951437	0.859105	0.895354	0.715392
179.733	-0.0122003	-0.0125905	0.0243202	0.0563854	0.319581	0.245005	0.950738	0.859444	0.895914	0.706668
179.879	-0.0148927	-0.00339261	0.0267155	0.0556518	0.314247	0.246352	0.957195	0.85519	0.888209	0.707636
180.026	-0.0093395	-0.0101686	0.0302856	0.0632967	0.317505	0.245861	0.950913	0.862196	0.884622	0.711804
180.172	-0.00925536	-0.00410299	0.0289739	0.0578395	0.319162	0.245037	0.954718	0.872325	0.891429	0.710104
180.319	-0.00900294	-0.00605129	0.0276064	0.0574004	0.320566	0.248047	0.957533	0.868359	0.88743	0.712614
180.465	-0.0139672	-0.00429987	0.0218043	0.0677385	0.315337	0.245274	0.953663	0.863939	0.891575	0.710965
180.612	-0.0119478	-0.00603305	0.0289966	0.0618558	0.319526	0.250155	0.958123	0.859663	0.886154	0.709289
180.758	-0.0097602	-0.00929893	0.0299068	0.0611393	0.320193	0.246621	0.953169	0.86483	0.886664	0.714599
180.905	-0.00908708	-0.00875704	0.0201865	0.0611161	0.322546	0.246827	0.952767	0.862002	0.892376	0.712438
181.051	-0.0106857	-0.00900274	0.0243562	0.0616651	0.320386	0.245575	0.95834	0.860777	0.900424	0.712703
181.198	-0.00462768	-0.00667118	0.0286798	0.056285	0.315912	0.24594	0.957867	0.863044	0.887552	0.713321
181.344	-0.0040387	-0.00950691	0.0275541	0.0606539	0.314976	0.244419	0.961175	0.866935	0.888183	0.716713
181.491	-0.0103492	-0.011227	0.0275608	0.0611528	0.315849	0.245639	0.958269	0.86227	0.887234	0.720107
181.637	-0.0118637	-0.00757659	0.0338789	0.0625397	0.315493	0.245163	0.958197	0.865583	0.892912	0.709642
181.784	-0.012032	-0.00996279	0.0244151	0.0559804	0.320214	0.246067	0.95679	0.862634	0.884965	0.717088
181.93	-0.00765671	-0.00661874	0.0260824	0.0608715	0.317069	0.246384	0.952255	0.863503	0.897141	0.712176
182.077	-0.00950778	-0.00672167	0.0249436	0.0606134	0.319053	0.246051	0.957423	0.866235	0.883213	0.711713
182.223	-0.0129575	-0.00526855	0.0265915	0.0589549	0.319338	0.251137	0.96018	0.862637	0.890347	0.715392
182.37	-0.00807741	-0.00800506	0.0216513	0.0655718	0.320919	0.251105	0.960881	0.868192	0.895015	0.716472
182.516	-0.0111906	-0.00940186	0.0251948	0.064443	0.314868	0.246637	0.967605	0.870825	0.892145	0.719489
182.663	-0.0100968	-0.00853435	0.0248654	0.0612568	0.319652	0.245655	0.964754	0.859734	0.891634	0.719884
182.809	-0.0132941	-0.00979253	0.0244902	0.0601473	0.321556	0.24678	0.964427	0.8665	0.887476	0.72178
182.956	-0.00925536	-0.00356075	0.0260726	0.061538	0.32091	0.251042	0.962831	0.86266	0.897907	0.724049
183.102	-0.0117796	-0.00624085	0.0235666	0.0610122	0.321183	0.246732	0.961417	0.862612	0.893909	0.721825
183.248	-0.00732015	-0.00757659	0.0231293	0.0640807	0.32026	0.243072	0.965326	0.865629	0.889922	0.719004
183.395	-0.0137989	-0.00563366	0.0261347	0.0603688	0.318893	0.250123	0.973141	0.859687	0.895258	0.716604
183.541	-0.0115271	-0.00544031	0.0280044	0.0650731	0.318222	0.242216	0.96592	0.859516	0.895088	0.721978
183.688	-0.0122844	-0.00713551	0.0243041	0.0624937	0.314029	0.246003	0.95813	0.861934	0.890419	0.710084
183.834	-0.013883	-0.00515655	0.0259063	0.0584193	0.315983	0.24369	0.962946	0.859396	0.8982	0.713651
183.981	-0.0155658	-0.00700535	0.0244511	0.0599604	0.317937	0.247857	0.96319	0.867685	0.899609	0.719687
184.127	-0.0104333	-0.00748626	0.0275835	0.0656218	0.321917	0.252215	0.967288	0.862851	0.892655	0.72015
184.274	-0.0128734	-0.00525595	0.0291763	0.0629114	0.318801	0.249537	0.961748	0.865679	0.901153	0.711251
184.42	-0.0153976	-0.00448238	0.0242911	0.0618597	0.319216	0.244926	0.962693	0.864034	0.905578	0.726649
184.567	-0.0139672	-0.00698015	0.0256713	0.0595482	0.321644	0.250155	0.961702	0.861643	0.903207	0.718697
184.713	-0.0147244	-0.0127686	0.0268689	0.0567841	0.327653	0.247683	0.959118	0.875153	0.895136	0.721032
184.86	-0.0137989	-0.00975261	0.0241149	0.0606673	0.328295	0.249141	0.96781	0.867344	0.898734	0.713012
185.006	-0.0107699	-0.00758919	0.0262555	0.0678562	0.322617	0.246352	0.965344	0.867564	0.902587	0.718673
185.153	-0.014472	-0.00265516	0.0279361	0.0632196	0.316423	0.252531	0.960273	0.873559	0.901445	0.714092
185.299	-0.0111906	-0.00912876	0.0266437	0.058067	0.318507	0.245908	0.96216	0.873002	0.893242	0.71484
185.446	-0.0136306	-0.0114646	0.0262815	0.05725	0.31956	0.247477	0.970398	0.874332	0.898758	0.715282
185.592	-0.0196887	-0.00848394	0.0278674	0.0539333	0.322705	0.248745	0.9648	0.866694	0.903025	0.722222
185.739	-0.0147244	-0.00811002	0.0260042	0.0555514	0.320663	0.248254	0.962985	0.870247	0.901639	0.719072
185.885	-0.00799327	-0.00713551	0.0286997	0.0591187	0.318625	0.251787	0.971757	0.873726	0.900825	0.713102
186.032	-0.0122844	-0.0107333	0.02682	0.0576756	0.322093	0.251248	0.966133	0.873993	0.901286	0.716582
186.178	-0.0135465	-0.00875281	0.0238637	0.0603861	0.324009	0.248967	0.971661	0.873944	0.895003	0.725018
186.325	-0.010854	-0.0104772	0.0274073	0.0596887	0.321892	0.246922	0.971845	0.871433	0.900374	0.720393
186.471	-0.0159865	-0.00893559	0.0269081	0.0585599	0.319526	0.254196	0.973358	0.869618	0.894893	0.72167
186.618	-0.0147244	-0.0031358	0.0291205	0.0585562	0.32117	0.245908	0.969257	0.869158	0.903948	0.715084
186.764	-0.0127892	-0.00571139	0.0235635	0.0640807	0.319271	0.25055	0.973366	0.878075	0.899865	0.723917
186.911	-0.0137148	-0.00313413	0.0279816	0.0609852	0.317874	0.247873	0.969336	0.873389	0.89607	0.721979
187.057	-0.0116113	-0.00900062	0.0265328	0.0618637	0.319803	0.249521	0.968048	0.871528	0.904192	0.716339
187.203	-0.0148927	-0.00681209	0.0303606	0.0599161	0.318809	0.247049	0.96819	0.883031	0.906332	0.721692
187.35	-0.0172486	-0.00230786	0.0251948	0.0566668	0.322286	0.248728	0.967392	0.876842	0.901396	0.726693
187.496	-0.012621	-0.0101538	0.031359	0.0625126	0.318277	0.248032	0.972258	0.880831	0.901019	0.718717
187.643	-0.0115271	-0.0034053	0.0303117	0.0591322	0.316008	0.245876	0.965615	0.876119	0.901882	0.715898
187.789	-0.0110223	-0.00832848	0.0270713	0.0578799	0.320445	0.246653	0.969177	0.873144	0.899949	0.725966
187.936	-0.00790913	-0.00369083	0.0269929	0.0603051	0.316277	0.243991	0.974035	0.875346	0.900935	0.71385
188.082	-0.0106857	-0.00831799	0.0293002	0.0631561	0.31795	0.248317	0.971999	0.879358	0.892424	0.721451
188.229	-0.0158183	-0.0100235	0.021022	0.0643931	0.326144	0.248887	0.967396	0.872542	0.902393	0.716295
188.375	-0.0132099	-0.0100487	0.0270418	0.0641765	0.32437	0.247461	0.971343	0.881993	0.897628	0.714666
188.522	-0.0164072	-0.00939138	0.0297305	0.0639537	0.322198	0.243294	0.972631	0.868194	0.898941	0.719401
188.668	-0.0136306	-0.00992066	0.0267905	0.059789	0.321539	0.245052	0.968584	0.879525	0.906659	0.721538
188.815	-0.0147244	-0.00901534	0.025469	0.0613974	0.31865	0.253118	0.973722	0.872397	0.911011	0.720944
188.961	-0.0145562	-0.00993327	0.0270452	0.0669045	0.321455	0.251549	0.977861	0.872588	0.900983	0.718916
189.108	-0.015061	-0.00470287	0.0265165	0.0605498	0.326202	0.25025	0.982288	0.879815	0.898332	0.719952
189.254	-0.00959192	-0.00518008	0.0266796	0.0630655	0.317602	0.252944	0.978588	0.873074	0.905662	0.718101
189.401	-0.0127892	-0.0127207	0.0250416	0.0598699	0.322701	0.248872	0.975449	0.877375	0.905577	0.716316
189.547	-0.00917122	-0.00707048	0.0246924	0.0646336	0.316516	0.244593	0.97118	0.873509	0.898965	0.727221
189.694	-0.00765671	-0.00581626	0.0266926	0.056905	0.322638	0.252722	0.977489	0.876702	0.907	0.726208
189.84	-0.014472	-0.00422214	0.0301843	0.0622855	0.319547	0.248602	0.975649	0.878293	0.904945	0.718476
189.987	-0.0141355	-0.00845459	0.0212558	0.0632372	0.320453	0.248618	0.969612	0.882161	0.905152	0.718938
190.133	-0.013883	-0.00626615	0.0259552	0.0606809	0.322336	0.244371	0.966702	0.87706	0.905395	0.728521
190.28	-0.0103492	-0.00871712	0.0259683	0.0611624	0.317983	0.249173	0.976322	0.884892	0.903378	0.728301
190.426	-0.0148086	-0.0126831	0.031571	0.0601877	0.321275	0.248047	0.976866	0.882428	0.905285	0.723829
190.573	-0.0105175	-0.00992066	0.0288823	0.0550055	0.322998	0.252214	0.977384	0.878778	0.905808	0.721802
190.719	-0.0109382	-0.0116052	0.0293099	0.061642	0.318554	0.250329	0.974688	0.87747	0.904033	0.724556
190.866	-0.0137148	-0.0107629	0.0270973	0.0598429	0.319338	0.248317	0.976628	0.880978	0.905468	0.719446
191.012	-0.0159024	-0.0123424	0.0239028	0.0618963	0.322643	0.249093	0.978095	0.877836	0.903936	0.725502
191.158	-0.0140513	-0.0107504	0.0314245	0.0622045	0.320843	0.248824	0.977506	0.879818	0.897507	0.729953
191.305	-0.0117796	-0.0102988	0.0332971	0.0624761	0.321371	0.248317	0.975495	0.880518	0.907424	0.720481
191.451	-0.0166597	-0.0124726	0.028184	0.0627668	0.325091	0.249664	0.977643	0.877788	0.902332	0.720613
191.598	-0.00959192	-0.00927161	0.0266926	0.0636225	0.320344	0.245306	0.977146	0.884529	0.905165	0.729314
191.744	-0.0132941	-0.01326	0.0279686	0.0651501	0.323498	0.249584	0.985026	0.878294	0.911594	0.726472
191.891	-0.00774085	-0.00981553	0.0266177	0.064339	0.319237	0.250519	0.975649	0.881485	0.911643	0.723256
192.037	-0.0142196	-0.0109858	0.0276389	0.0639454	0.324664	0.248729	0.971151	0.88564	0.908896	0.724644
192.184	-0.0166597	-0.010076	0.0237427	0.062172	0.322684	0.243151	0.982431	0.884649	0.907644	0.72872
192.33	-0.0146403	-0.00630598	0.0256875	0.063559	0.317484	0.250028	0.978496	0.880323	0.908738	0.727485
192.477	-0.0185107	-0.00804084	0.0258932	0.0617922	0.3257	0.248903	0.978872	0.885133	0.907206	0.728543
192.623	-0.016239	-0.00711031	0.0306084	0.0677792	0.322168	0.249505	0.975946	0.883754	0.90565	0.721318
192.77	-0.0122003	-0.00780977	0.0304024	0.0666327	0.325477	0.248966	0.974963	0.882546	0.903158	0.722068
192.916	-0.00984434	-0.00498311	0.0309443	0.0646836	0.326026	0.250408	0.981967	0.886366	0.907656	0.719864
193.063	-0.0143037	-0.00739593	0.0273846	0.0614109	0.324244	0.254118	0.974077	0.883925	0.907084	0.726208
193.209	-0.0129575	-0.0106852	0.0280305	0.0623586	0.325149	0.248459	0.983832	0.886533	0.904812	0.729931
193.356	-0.0132941	-0.0127183	0.0244021	0.0575717	0.319615	0.248523	0.973291	0.88025	0.904034	0.731671
193.502	-0.0106857	-0.0109858	0.0271724	0.054754	0.325188	0.246827	0.978822	0.881072	0.907206	0.73372
193.649	-0.0128734	-0.00971268	0.0287224	0.0607675	0.325729	0.255764	0.981612	0.887477	0.902295	0.728279
193.795	-0.0122003	-0.0116303	0.026585	0.0634008	0.323271	0.252563	0.982518	0.882862	0.903523	0.731671
193.942	-0.0143879	-0.00893347	0.0283927	0.0586602	0.315312	0.252928	0.981612	0.881895	0.90531	0.724886
194.088	-0.0141355	-0.00571139	0.0247513	0.0601241	0.318872	0.251264	0.97957	0.88344	0.909041	0.7372
194.235	-0.0169962	-0.0137437	0.0235045	0.064366	0.321585	0.251501	0.980149	0.884385	0.906137	0.727287
194.381	-0.00908708	-0.00723853	0.0285332	0.0668182	0.319191	0.248079	0.976653	0.887259	0.911254	0.731892
194.528	-0.00639462	-0.00905526	0.0282034	0.0662425	0.325209	0.24838	0.984354	0.887018	0.90706	0.728873
194.674	-0.0137989	-0.00666924	0.028487	0.0626032	0.323208	0.25708	0.978973	0.88535	0.912919	0.730944
194.821	-0.0119478	-0.0126281	0.0258411	0.0615015	0.325565	0.246114	0.976142	0.886027	0.90401	0.725702
194.967	-0.0112747	-0.010908	0.0253548	0.0643254	0.327083	0.247683	0.983806	0.889435	0.909005	0.734513
195.113	-0.0113589	-0.00941658	0.02961	0.0644795	0.330345	0.247493	0.980846	0.887211	0.908774	0.732597
195.26	-0.00824569	-0.0062175	0.0272801	0.0640536	0.322215	0.251961	0.981812	0.884506	0.91315	0.7296
195.406	-0.0101809	-0.0036131	0.0278543	0.0658978	0.322315	0.250504	0.98141	0.886801	0.910828	0.72927
195.553	-0.0132941	-0.00305473	0.0301974	0.0611066	0.325267	0.249458	0.977351	0.89439	0.911035	0.724203
195.699	-0.0128734	-0.00644681	0.0262326	0.0624396	0.33035	0.253943	0.976857	0.892794	0.912542	0.729468
195.846	-0.00984434	-0.00459809	0.0279947	0.0613069	0.322617	0.251771	0.981498	0.887406	0.913636	0.728059
195.992	-0.00706773	-0.00829068	0.0261966	0.0602782	0.325842	0.251533	0.982082	0.886946	0.912287	0.727486
196.139	-0.0137148	-0.00552703	0.0297113	0.0575815	0.322303	0.248459	0.993366	0.897072	0.916687	0.73101
196.285	-0.016239	-0.00980081	0.0340345	0.0587275	0.322705	0.250504	0.986168	0.889629	0.910804	0.731892
196.432	-0.0143879	-0.00767097	0.0326255	0.0604458	0.324085	0.247223	0.984625	0.897797	0.912238	0.737619
196.578	-0.00782499	-0.013498	0.0300247	0.0618963	0.328336	0.252373	0.987949	0.884869	0.916396	0.737355
196.725	-0.0133782	-0.0114898	0.0318544	0.0651323	0.326605	0.24754	0.9903	0.896806	0.918632	0.728631
196.871	-0.01565	-0.0124326	0.0252406	0.0625802	0.320898	0.251549	0.984898	0.89277	0.911448	0.734755
197.018	-0.0100968	-0.00406668	0.0329575	0.062272	0.324207	0.252896	0.98734	0.891876	0.915788	0.733478
197.164	-0.0147244	-0.00782034	0.0261966	0.0587604	0.329263	0.260376	0.986324	0.888275	0.915714	0.73372
197.311	-0.0142196	-0.00234425	0.0284677	0.0640307	0.318122	0.248111	0.979654	0.888347	0.923979	0.727905
197.457	-0.0111906	-0.00927373	0.0276944	0.0622815	0.323179	0.251359	0.987832	0.889435	0.914645	0.737597
197.604	-0.00790913	-0.00572223	0.0266275	0.0623586	0.321732	0.254719	0.986583	0.885713	0.908786	0.731693
197.75	-0.0134623	-0.0105675	0.0281971	0.0627478	0.324446	0.249664	0.988091	0.884602	0.912846	0.730592
197.897	-0.0137989	-0.00708696	0.0259486	0.0585733	0.323938	0.252674	0.982126	0.892505	0.920868	0.733103
198.043	-0.0118637	-0.0104772	0.0313815	0.0685497	0.323741	0.254005	0.982979	0.897604	0.919664	0.735725
198.19	-0.014472	-0.00910355	0.0249535	0.0630925	0.325963	0.253498	0.991797	0.8926	0.921391	0.733279
198.336	-0.0164914	-0.00648664	0.0235045	0.0675388	0.320311	0.258095	0.991224	0.894801	0.915459	0.734579
198.483	-0.0148927	-0.00878225	0.0283569	0.0604997	0.325473	0.24876	0.98867	0.900891	0.917101	0.735856
198.629	-0.0176693	-0.0109057	0.0314435	0.0626978	0.320407	0.254338	0.978425	0.898208	0.915022	0.741584
198.776	-0.0184266	-0.00862679	0.0258149	0.0618462	0.320357	0.254703	0.98969	0.903259	0.919081	0.727508
198.922	-0.0137148	-0.00837898	0.0248065	0.0664194	0.323259	0.251565	0.987112	0.896154	0.917307	0.729887
199.068	-0.0165755	-0.00803229	0.0283046	0.0607636	0.332052	0.252405	0.990532	0.899271	0.912287	0.731848
199.215	-0.0135465	-0.00911616	0.0290619	0.0632061	0.326924	0.251866	0.992884	0.892287	0.917477	0.73665
199.361	-0.0154817	-0.00665857	0.0289442	0.0655853	0.328609	0.25559	0.992259	0.903501	0.909783	0.734821
199.508	-0.012032	-0.0109561	0.0311279	0.0610661	0.32575	0.249252	0.987862	0.900407	0.917465	0.738765
199.654	-0.010854	-0.00528309	0.0296756	0.0609312	0.324831	0.254655	0.984811	0.895212	0.918072	0.742861
199.801	-0.0106016	-0.00756398	0.0262749	0.0643889	0.323015	0.246463	0.987752	0.89497	0.918389	0.736451
199.947	-0.0100126	-0.0073308	0.0262783	0.0608098	0.324889	0.254275	0.988736	0.897362	0.917513	0.732575
200.094	-0.0119478	-0.00888306	0.022666	0.0608637	0.330082	0.254433	0.993082	0.897604	0.927066	0.733566
200.24	-0.0107699	-0.00813725	0.0268298	0.06477	0.329514	0.250551	0.994214	0.901495	0.910196	0.729865
200.387	-0.0111064	-0.0122269	0.0296781	0.0652771	0.324269	0.250868	0.984517	0.888203	0.910379	0.737663
200.533	-0.0119478	-0.00841678	0.0280208	0.0645607	0.324294	0.248998	0.994986	0.89028	0.912797	0.733191
200.68	-0.0151451	-0.00616321	0.0269178	0.0663559	0.327339	0.251074	0.989949	0.895719	0.910755	0.735086
200.826	-0.0172486	-0.00852174	0.0295088	0.067394	0.324814	0.254718	0.988594	0.899658	0.911679	0.736143
200.973	-0.00883467	-0.00650118	0.0303214	0.0618597	0.328894	0.250139	0.985664	0.896395	0.915909	0.73068
201.119	-0.0122844	-0.0062175	0.0274335	0.0632561	0.325297	0.250947	0.992853	0.901688	0.9171	0.73654
201.266	-0.0116954	-0.00650312	0.0238928	0.0635954	0.326052	0.249616	0.987259	0.898885	0.915678	0.738324
201.412	-0.0113589	-0.00831385	0.0275835	0.0614531	0.328416	0.255986	0.992934	0.906353	0.918194	0.739029
201.559	-0.0196045	-0.0103491	0.0258932	0.066057	0.325775	0.253277	0.98903	0.899296	0.920953	0.739734
201.705	-0.0196887	-0.00611448	0.0267319	0.0604863	0.323829	0.252388	0.996412	0.899948	0.922339	0.739381
201.852	-0.01809	-0.00849654	0.0307228	0.0608272	0.32512	0.250028	0.991721	0.902727	0.919786	0.73925
201.998	-0.0158183	-0.00773001	0.0249468	0.0646523	0.326014	0.252009	0.992509	0.894921	0.917501	0.740351
202.145	-0.0166597	-0.00953423	0.0335354	0.062902	0.3285	0.253783	0.989665	0.895502	0.920175	0.736848
202.291	-0.0175011	-0.00900062	0.0286832	0.0602821	0.327293	0.250916	0.996392	0.896589	0.916566	0.744626
202.438	-0.0137148	-0.00906363	0.0252537	0.062979	0.327537	0.253737	0.995468	0.896879	0.921658	0.738897
202.584	-0.0136306	-0.0104898	0.0273876	0.0644608	0.330647	0.253039	0.992275	0.90425	0.921415	0.739513
202.731	-0.0119478	-0.00589399	0.0337474	0.0617962	0.323275	0.255622	0.990756	0.901011	0.927079	0.74198
202.877	-0.0153976	-0.00646328	0.0269962	0.0603494	0.326265	0.251549	1.00185	0.900238	0.920248	0.736232
203.024	-0.01565	-0.00961407	0.0275149	0.0622489	0.330681	0.254846	0.997737	0.901132	0.918608	0.742378
203.17	-0.0159024	-0.00976521	0.0260401	0.0592033	0.328508	0.254306	0.994848	0.895404	0.927091	0.741497
203.316	-0.0112747	-0.00709568	0.031278	0.0607675	0.326504	0.25418	0.996762	0.896758	0.924138	0.740506
203.463	-0.0140513	-0.00984073	0.030556	0.0594345	0.330497	0.250107	0.98897	0.903065	0.916067	0.736077
203.609	-0.0131258	-0.00565895	0.0275933	0.0606712	0.330584	0.256858	0.99559	0.897845	0.918754	0.739689
203.756	-0.0132099	-0.012508	0.0263892	0.0603456	0.332564	0.254465	0.996935	0.902558	0.920005	0.73817
203.902	-0.0151451	-0.0073813	0.0264708	0.0622355	0.327779	0.259236	0.989965	0.899175	0.917149	0.738214
204.049	-0.0185107	-0.00910355	0.0294504	0.0659885	0.326832	0.256097	0.990538	0.896685	0.914657	0.732685
204.195	-0.011443	-0.0102589	0.0309968	0.064719	0.331221	0.257903	0.988635	0.904999	0.920784	0.740505
204.342	-0.0134623	-0.014571	0.0310063	0.0661925	0.326844	0.257998	0.994473	0.897652	0.919568	0.744206
204.488	-0.0131258	-0.00856166	0.0262946	0.0628289	0.328962	0.25819	0.999753	0.902316	0.924028	0.744536
204.635	-0.0168279	-0.0065663	0.0266829	0.0586639	0.325833	0.253182	0.99594	0.906956	0.928248	0.736319
204.781	-0.0210349	-0.0124577	0.0323872	0.0672214	0.323942	0.253165	0.988903	0.902655	0.925061	0.745506
204.928	-0.0145562	-0.00998138	0.0297733	0.0621044	0.325163	0.258063	0.995214	0.907947	0.917076	0.741056
205.074	-0.0116954	-0.0091834	0.0279196	0.0621584	0.323699	0.251882	0.992585	0.905579	0.920491	0.742047
205.221	-0.0105175	-0.0147916	0.0289966	0.0639943	0.327272	0.251803	0.993975	0.913024	0.926738	0.740526
205.367	-0.0168279	-0.0109331	0.0334999	0.0615419	0.327066	0.255969	0.994727	0.90669	0.924697	0.739029
205.514	-0.0122003	-0.00508966	0.027541	0.0651002	0.327704	0.250488	0.997666	0.904806	0.924782	0.740615
205.66	-0.0122844	-0.00532284	0.0266698	0.0606346	0.329461	0.250551	0.993569	0.908866	0.919325	0.747642
205.807	-0.0130416	-0.00604759	0.0323084	0.0603764	0.328068	0.256937	0.999494	0.910388	0.927397	0.744912
205.953	-0.0137989	-0.0103847	0.0340044	0.0670857	0.332649	0.25738	0.995493	0.902582	0.927992	0.746034
206.1	-0.0142196	-0.0100257	0.0313721	0.0613839	0.325326	0.255194	0.998676	0.907415	0.923129	0.740351
206.246	-0.0143037	-0.00576568	0.0300735	0.0640036	0.328189	0.255844	0.993934	0.901906	0.928927	0.739007
206.393	-0.0167438	-0.00773204	0.0273715	0.0632332	0.331284	0.250013	0.994701	0.905337	0.923675	0.740548
206.539	-0.0117796	-0.00577466	0.0255148	0.0636955	0.326458	0.255828	0.994838	0.901205	0.919155	0.742862
206.686	-0.0166597	-0.00850914	0.0241931	0.0648638	0.329007	0.254275	0.992635	0.900915	0.918656	0.749206
206.832	-0.010854	-0.0097148	0.0284746	0.0644389	0.334454	0.25708	0.998712	0.900746	0.924028	0.734095
206.978	-0.012032	-0.00563181	0.0286179	0.0627748	0.321971	0.248649	0.993787	0.905579	0.924211	0.742972
207.125	-0.0101809	-0.0073813	0.025469	0.0652	0.32837	0.255288	0.999225	0.901857	0.927066	0.746674
207.271	-0.00824569	-0.0137261	0.0271691	0.0585905	0.325929	0.256178	0.996067	0.908286	0.927907	0.746365
207.418	-0.0100968	-0.00928633	0.0297627	0.0665007	0.319812	0.251962	1.0034	0.907416	0.925378	0.747818
207.564	-0.0106857	-0.0116578	0.0247153	0.0644743	0.335318	0.253165	0.997341	0.907754	0.924733	0.743831
207.711	-0.0172486	-0.00735609	0.0250708	0.0583422	0.332325	0.254893	1.0009	0.905362	0.917805	0.741012
207.857	-0.0106016	-0.0116155	0.0273256	0.0600181	0.332603	0.250757	1.00713	0.910026	0.922935	0.747247
208.004	-0.0139672	-0.00748423	0.0322145	0.0670358	0.332011	0.25654	1.0078	0.908479	0.92928	0.746011
208.15	-0.010265	-0.00959935	0.0260205	0.0654312	0.328797	0.253815	0.998326	0.905893	0.925571	0.740041
208.297	-0.0166597	-0.0117309	0.0276195	0.0635225	0.335773	0.254037	1.00039	0.906256	0.924113	0.741497
208.443	-0.0175852	-0.00873184	0.0263795	0.0623531	0.328841	0.260295	1.00295	0.905386	0.921718	0.745397
208.59	-0.0125368	-0.00825084	0.0298806	0.0678607	0.32998	0.256652	0.997737	0.906473	0.92641	0.739359
208.736	-0.0167438	-0.00655361	0.0288465	0.0609795	0.333508	0.24979	0.999656	0.912902	0.919215	0.749227
208.883	-0.0119478	-0.0038699	0.0277371	0.063759	0.330992	0.255574	1.00087	0.904129	0.928987	0.744557
209.029	-0.0141355	-0.0105549	0.0304881	0.0668269	0.328916	0.25754	1.00007	0.912056	0.928187	0.747621
209.176	-0.0132941	-0.00849865	0.0283927	0.0644159	0.330908	0.254877	1.00078	0.905797	0.927796	0.753414
209.322	-0.00984434	-0.00934934	0.028445	0.0639266	0.331484	0.255098	1.00734	0.912322	0.926082	0.740681
209.469	-0.0106016	-0.0110361	0.0292409	0.0633102	0.326513	0.254101	1.00082	0.903718	0.932769	0.747091
209.615	-0.0130416	-0.00687519	0.0303999	0.0641942	0.331357	0.251201	1.00495	0.905071	0.924733	0.745637
209.762	-0.0132941	-0.00628069	0.0316592	0.0605229	0.328249	0.25578	0.999656	0.908456	0.924429	0.73894
209.908	-0.0148086	-0.00738333	0.0330907	0.0642619	0.330487	0.259869	1.00473	0.905072	0.929853	0.74359
210.055	-0.0173328	-0.00790213	0.0254788	0.0651637	0.324319	0.259582	1.00326	0.905941	0.923555	0.747663
210.201	-0.0172486	-0.00876753	0.0249176	0.064316	0.324471	0.257952	1.00233	0.918871	0.933801	0.753325
210.348	-0.0119478	-0.00552888	0.0254429	0.0624992	0.325791	0.255227	0.997758	0.917012	0.932755	0.743678
210.494	-0.0116954	-0.0127686	0.0274107	0.0654634	0.329457	0.253261	1.00185	0.912346	0.925039	0.743677
210.641	-0.0145562	-0.0136157	0.0261021	0.0639225	0.327523	0.252928	0.99956	0.915271	0.921987	0.749315
210.787	-0.0112747	-0.0045728	0.0269831	0.0639266	0.331675	0.251946	1.00396	0.912516	0.925463	0.758062
210.934	-0.0168279	-0.00234425	0.0238637	0.0640172	0.332518	0.251834	1.00806	0.913095	0.926094	0.745702
211.08	-0.0142196	-0.011124	0.025469	0.0650959	0.33183	0.252817	1.0047	0.917227	0.930592	0.752621
211.226	-0.0139672	-0.00846076	0.0284842	0.05731	0.329741	0.26017	1.00357	0.905361	0.937556	0.752975
211.373	-0.0161548	-0.00616321	0.0238079	0.0579398	0.331801	0.257556	1.00343	0.909011	0.921246	0.751453
211.519	-0.0145562	-0.00752609	0.0305596	0.063609	0.332404	0.254418	1.00952	0.914062	0.927407	0.748325
211.666	-0.0115271	-0.0124577	0.0288333	0.0644659	0.335285	0.255178	1.00292	0.906666	0.93847	0.755285
211.812	-0.0147244	-0.0121469	0.0263957	0.0647877	0.329951	0.258395	0.998641	0.910702	0.925476	0.749363
211.959	-0.0127051	-0.00813117	0.0274824	0.0651729	0.325837	0.254038	1.00349	0.906159	0.929473	0.744558
212.105	-0.0132099	-0.0104395	0.0270418	0.0649054	0.325359	0.252088	1.00481	0.910728	0.931759	0.749097
212.252	-0.0122003	-0.0131345	0.0291205	0.0589011	0.328286	0.256716	1.0081	0.918243	0.935451	0.751343
212.398	-0.0125368	-0.0111389	0.0336856	0.0616381	0.32702	0.259282	1.01215	0.915561	0.924904	0.753591
212.545	-0.0169121	-0.0128762	0.0260433	0.065046	0.327612	0.260202	1.00656	0.913627	0.930507	0.748721
212.691	-0.0146403	-0.0109984	0.0293814	0.0692341	0.334886	0.253482	1.01119	0.911693	0.929755	0.752355
212.838	-0.0157341	-0.0111812	0.022829	0.0645389	0.334181	0.25773	1.01056	0.906231	0.931757	0.759252
212.984	-0.0148086	-0.0137712	0.0266275	0.0617422	0.337378	0.254021	1.00748	0.919161	0.93357	0.750967
213.131	-0.0170804	-0.015431	0.025456	0.0659485	0.329553	0.258109	1.01077	0.913943	0.918936	0.75324
213.277	-0.0116113	-0.0155161	0.028259	0.0611393	0.329196	0.26326	1.00501	0.908528	0.924223	0.752244
213.424	-0.0166597	-0.0111035	0.0286667	0.0652407	0.334556	0.253847	1.00506	0.910438	0.929426	0.755156
213.57	-0.0149769	-0.0119286	0.0315411	0.0645701	0.32977	0.257824	1.00889	0.918725	0.92963	0.750328
213.717	-0.012032	-0.00873386	0.0291825	0.0624356	0.328266	0.258856	1.00582	0.915609	0.931029	0.746563
213.863	-0.0167438	-0.0141046	0.0286929	0.0631196	0.332701	0.262039	1.01058	0.91254	0.937628	0.754448
214.01	-0.0172486	-0.0105823	0.0324585	0.0677201	0.329104	0.258837	1.00836	0.916576	0.926944	0.75273
214.156	-0.012032	-0.0118635	0.0269309	0.0681012	0.332627	0.257998	1.00931	0.916093	0.928379	0.758283
214.303	-0.0164072	-0.0115652	0.0268428	0.0627614	0.329775	0.252358	1.00771	0.921214	0.938237	0.74925
214.449	-0.0176693	-0.012603	0.0308372	0.068468	0.334425	0.261644	1.00975	0.919741	0.933268	0.756587
214.596	-0.00967606	-0.0118784	0.0254919	0.0680874	0.333923	0.258538	1.01012	0.918	0.931334	0.750725
214.742	-0.0132099	-0.0140395	0.027662	0.0645524	0.327356	0.260518	1.01412	0.914134	0.935247	0.754094
214.889	-0.0170804	-0.0145183	0.0284058	0.0654541	0.332513	0.256334	1.0092	0.918678	0.930093	0.747951
215.035	-0.0164914	-0.0148568	0.0298186	0.0626168	0.332637	0.257381	1.00477	0.917107	0.944777	0.756454
215.181	-0.0140513	-0.0142726	0.0257301	0.0649825	0.329423	0.25708	1.00381	0.916191	0.935416	0.762974
215.328	-0.019857	-0.011164	0.0260662	0.0622085	0.336183	0.257872	1.01198	0.921507	0.935259	0.751849
215.474	-0.0160707	-0.0132272	0.032693	0.0642172	0.326798	0.25567	1.01524	0.919236	0.936074	0.755134
215.621	-0.0143879	-0.0137011	0.0335486	0.0669359	0.332438	0.258284	1.00884	0.924018	0.934858	0.75544
215.767	-0.0181742	-0.0140144	0.0257953	0.0656717	0.33644	0.256271	1.00623	0.92281	0.933156	0.746893
215.914	-0.0125368	-0.0178752	0.0285985	0.0659029	0.328706	0.25521	1.00939	0.928609	0.937959	0.753482
216.06	-0.0169121	-0.0114097	0.0248914	0.0614339	0.3338	0.258142	1.0155	0.921483	0.940158	0.755307
216.207	-0.0189314	-0.00999619	0.03192	0.0659935	0.329239	0.259537	1.01177	0.920757	0.930653	0.747819
216.353	-0.0125368	-0.0131822	0.0303963	0.0605768	0.329268	0.256017	1.00637	0.921652	0.934153	0.74905
216.5	-0.0160707	-0.0120041	0.0254137	0.0700501	0.333322	0.25597	1.00944	0.91329	0.942395	0.757355
216.646	-0.0143037	-0.0110486	0.0285951	0.0676115	0.32273	0.254814	1.01661	0.925592	0.937482	0.753084
216.793	-0.0127051	-0.00828865	0.0273778	0.0673532	0.328995	0.249489	1.01983	0.925614	0.933888	0.760176
216.939	-0.0127892	-0.00707242	0.0287322	0.0665371	0.328785	0.260756	1.00925	0.919525	0.9465	0.76082
217.086	-0.0152293	-0.00896493	0.0261151	0.0649825	0.332808	0.252072	1.01308	0.917009	0.943841	0.75511
217.232	-0.0122003	-0.0120143	0.0225419	0.0629615	0.334037	0.256999	1.00897	0.919066	0.933107	0.756168
217.379	-0.0127051	-0.0113446	0.0244802	0.0648961	0.33471	0.255795	1.01059	0.923415	0.941994	0.759694
217.525	-0.00748843	-0.00319749	0.0284939	0.0643983	0.328298	0.25502	1.01304	0.927063	0.94588	0.753283
217.672	-0.0169121	-0.0040903	0.0286963	0.0599334	0.330186	0.257001	1.01496	0.931146	0.933483	0.756541
217.818	-0.0159865	-0.00955943	0.0274921	0.0618693	0.333059	0.25738	1.01235	0.926847	0.940792	0.759628
217.965	-0.0153976	-0.0101012	0.0262326	0.0666869	0.330157	0.263293	1.00976	0.91498	0.932973	0.755596
218.111	-0.0132941	-0.00809741	0.0271822	0.0616826	0.3397	0.253609	1.00564	0.914617	0.933389	0.756781
218.258	-0.0112747	-0.00800303	0.0294207	0.0664101	0.331185	0.258474	1.01277	0.922062	0.931685	0.757929
218.404	-0.0106016	-0.0109984	0.0219775	0.0688624	0.33253	0.260471	1.02064	0.919572	0.935955	0.761476
218.551	-0.0100968	-0.00812059	0.0279458	0.0667867	0.33014	0.256937	1.01115	0.92494	0.942115	0.756741
218.697	-0.0127892	-0.00270751	0.0230282	0.0688443	0.333093	0.257413	1.00245	0.922664	0.931623	0.761809
218.844	-0.0128734	-0.00845459	0.0307359	0.0635319	0.331238	0.260786	1.00674	0.920755	0.935223	0.757425
218.99	-0.0188473	-0.00234425	0.0277792	0.0636373	0.336172	0.25979	1.01406	0.926123	0.939757	0.752556
219.136	-0.0139672	-0.00467405	0.0282949	0.0666777	0.336002	0.257286	1.0236	0.927353	0.945614	0.757995
219.283	-0.015061	-0.00122936	0.0304809	0.0634467	0.340372	0.254719	1.01502	0.924719	0.935418	0.763129
219.429	-0.0140513	-0.00712291	0.0247935	0.0615245	0.331045	0.256066	1.0181	0.922158	0.944703	0.751717
219.576	-0.0111906	-0.00776985	0.0239548	0.0621909	0.330635	0.257126	1.01843	0.924865	0.937984	0.754801
219.722	-0.0142196	-0.00405232	0.027985	0.0644659	0.329268	0.252405	1.01363	0.917832	0.941763	0.751651
219.869	-0.0130416	-0.0101286	0.0305429	0.0632061	0.329331	0.256746	1.01896	0.926365	0.948861	0.75544
220.015	-0.0115271	-0.00389863	0.0269603	0.0690891	0.33628	0.256715	1.01036	0.924866	0.937995	0.766985
220.162	-0.0168279	-0.0109984	0.0325766	0.0682052	0.330316	0.257381	1.01167	0.924572	0.941703	0.76075
220.308	-0.0132941	-0.0115652	0.0329669	0.0663466	0.32796	0.25559	1.01437	0.93209	0.936757	0.768551
220.455	-0.0137148	-0.00556862	0.0266307	0.0661839	0.328529	0.254164	1.01389	0.931972	0.95303	0.757336
220.601	-0.0137989	-0.00819832	0.0341529	0.0643524	0.334686	0.26158	1.02006	0.925301	0.946833	0.759513
220.748	-0.012032	-0.00761642	0.0273681	0.0602878	0.333839	0.257793	1.01965	0.927718	0.937312	0.761435
220.894	-0.0146403	-0.0143127	0.0273584	0.0592901	0.327163	0.251233	1.0176	0.930568	0.941884	0.76315
221.041	-0.0179218	-0.0104521	0.0243432	0.0621775	0.329679	0.254386	1.01395	0.931682	0.936463	0.762048
221.187	-0.0175852	-0.0124326	0.0275899	0.0653042	0.331711	0.255685	1.01261	0.932357	0.938322	0.762027
221.334	-0.0129575	-0.00938706	0.0297924	0.0678335	0.33245	0.255321	1.01185	0.927549	0.942757	0.762664
221.48	-0.0124527	-0.00984294	0.0300639	0.0669229	0.334549	0.256509	1.01448	0.931006	0.946152	0.759269
221.627	-0.0161548	-0.0026282	0.0268069	0.0646117	0.338858	0.260074	1.01253	0.930286	0.938042	0.762358
221.773	-0.0131258	-0.0109309	0.0315448	0.0630925	0.332177	0.257697	1.0171	0.928054	0.938154	0.761586
221.92	-0.0170804	-0.0111012	0.0238508	0.0641078	0.333322	0.258364	1.01984	0.9304	0.946163	0.760421
222.066	-0.0163231	-0.0102063	0.0283177	0.0662425	0.333076	0.260963	1.01021	0.935643	0.944019	0.75727
222.213	-0.0165755	-0.00818572	0.0265165	0.0663787	0.334408	0.256461	1.01397	0.925881	0.932549	0.765857
222.359	-0.0169962	-0.00825084	0.0329613	0.0670358	0.336508	0.260202	1.01124	0.928321	0.944047	0.764361
222.506	-0.0151451	-0.0151051	0.0260335	0.0658165	0.326617	0.255827	1.01297	0.928903	0.945188	0.770266
222.652	-0.0122003	-0.009763	0.0263403	0.0664422	0.328005	0.262373	1.01552	0.92948	0.951438	0.766431
222.799	-0.0137989	-0.00838101	0.0261183	0.0649283	0.337082	0.251438	1.01642	0.925447	0.940254	0.766102
222.945	-0.00689945	-0.0130292	0.0339765	0.0626168	0.334505	0.252389	1.01768	0.937141	0.940729	0.770598
223.091	-0.012621	-0.00796311	0.0341567	0.0626708	0.332047	0.255256	1.01335	0.928661	0.945323	0.762576
223.238	-0.0127892	-0.00749683	0.0328862	0.0645972	0.334539	0.254829	1.01699	0.925108	0.942927	0.755773
223.384	-0.0142196	-0.00558308	0.0293718	0.0618963	0.337515	0.258474	1.02269	0.931537	0.947985	0.765681
223.531	-0.0131258	-0.00976521	0.0272931	0.0658393	0.339097	0.255654	1.01507	0.92849	0.943632	0.764584
223.677	-0.0168279	-0.011475	0.0280305	0.0652272	0.328119	0.258079	1.02113	0.930687	0.940449	0.76703
223.824	-0.0134623	-0.00993106	0.0303868	0.066714	0.334237	0.249426	1.02066	0.930065	0.944338	0.769453
223.97	-0.0127051	-0.00542401	0.027528	0.0681871	0.33154	0.255321	1.01836	0.934679	0.940753	0.760418
224.117	-0.00984434	-0.00604944	0.0264806	0.0618097	0.33113	0.257571	1.00844	0.929725	0.938955	0.76859
224.263	-0.0168279	-0.00588139	0.0309873	0.0609716	0.337914	0.257205	1.02017	0.93335	0.945277	0.763747
224.41	-0.0187631	-0.00830125	0.0270646	0.0652314	0.333896	0.253388	1.01683	0.93035	0.951222	0.766566
224.556	-0.0165755	-0.00974	0.0292575	0.0648877	0.33661	0.254417	1.01693	0.928855	0.951672	0.761721
224.703	-0.0129575	-0.0135182	0.0278935	0.0704624	0.335449	0.252468	1.02205	0.928949	0.951414	0.764406
224.849	-0.0145562	-0.0107526	0.0287714	0.0671177	0.333833	0.25678	1.01963	0.930111	0.94773	0.766503
224.996	-0.0169962	-0.0109183	0.0265067	0.0661112	0.323145	0.260139	1.02077	0.930499	0.951098	0.772713
225.142	-0.011443	-0.011227	0.0287259	0.0653406	0.327238	0.264716	1.01669	0.934921	0.939795	0.773107
225.289	-0.0148086	-0.0143829	0.0303666	0.0633778	0.33628	0.25841	1.01829	0.93204	0.94018	0.759034
225.435	-0.0101809	-0.00642345	0.0274693	0.0662703	0.335888	0.248396	1.02084	0.924336	0.943816	0.771455
225.582	-0.0116113	-0.0138464	0.0298579	0.0631331	0.336144	0.253737	1.02179	0.936029	0.94745	0.769231
225.728	-0.0173328	-0.0101138	0.030749	0.0663787	0.333542	0.250298	1.02579	0.930882	0.942878	0.766232
225.875	-0.0164914	-0.00704712	0.0293195	0.0650688	0.334664	0.253435	1.0195	0.934315	0.947925	0.766788
226.021	-0.0154817	-0.0128613	0.0319631	0.0651729	0.334425	0.259916	1.02479	0.939751	0.943125	0.76377
226.168	-0.0141355	-0.0112121	0.0323121	0.0630791	0.336495	0.253087	1.02704	0.938981	0.945213	0.764651
226.314	-0.0146403	-0.00669259	0.0226169	0.0621235	0.335341	0.256446	1.02477	0.930885	0.945529	0.76635
226.461	-0.0189314	-0.0120361	0.028171	0.0676929	0.340588	0.255336	1.02196	0.933322	0.941371	0.766082
226.607	-0.013883	-0.00795051	0.0274596	0.0694426	0.333288	0.264035	1.02628	0.936417	0.952154	0.766125
226.754	-0.0164072	-0.00992278	0.0276292	0.0694063	0.340896	0.255859	1.01817	0.929721	0.950644	0.765154
226.9	-0.0149769	-0.00337992	0.0316366	0.068305	0.337515	0.252136	1.02166	0.933928	0.948921	0.76467
227.046	-0.010854	-0.0100487	0.0284842	0.0684862	0.340315	0.249949	1.02303	0.93231	0.948301	0.765401
227.193	-0.0131258	-0.00608734	0.0270517	0.0688307	0.333235	0.259013	1.02745	0.935742	0.945079	0.764582
227.339	-0.0107699	-0.00823613	0.0268428	0.0683139	0.334897	0.257888	1.02472	0.928706	0.949375	0.76809
227.486	-0.0139672	-0.0123173	0.0294695	0.0605132	0.336849	0.259472	1.02038	0.935185	0.952169	0.766783
227.632	-0.014472	-0.00879485	0.033284	0.0686085	0.336115	0.257585	1.02867	0.934992	0.944288	0.774258
227.779	-0.0113589	-0.00559392	0.0238668	0.0612742	0.335786	0.255575	1.02985	0.929892	0.944881	0.768174
227.925	-0.011443	-0.00999839	0.0329519	0.0664737	0.339558	0.254892	1.01918	0.93707	0.948751	0.766678
228.072	-0.0181742	-0.0123722	0.0287322	0.0585158	0.329109	0.258822	1.02793	0.935695	0.94751	0.767561
228.218	-0.011443	-0.00945439	0.0325917	0.0585367	0.339826	0.260677	1.02198	0.939052	0.957359	0.77509
228.365	-0.0137148	-0.00664403	0.0311243	0.0673304	0.33768	0.258316	1.02871	0.939436	0.95231	0.767118
228.511	-0.00925536	-0.0103617	0.0298972	0.0673803	0.331755	0.257286	1.02101	0.936635	0.94577	0.76934
228.658	-0.0104333	-0.00648858	0.0314245	0.0679014	0.33167	0.258505	1.02483	0.946593	0.949237	0.763613
228.804	-0.0146403	-0.00858687	0.0279196	0.0680104	0.336565	0.258395	1.02234	0.9362	0.953746	0.766564
228.951	-0.00959192	-0.00810799	0.029179	0.0663694	0.339251	0.252865	1.02982	0.941402	0.951265	0.772619
229.097	-0.0111906	-0.0105046	0.0283733	0.0698868	0.336309	0.257476	1.02976	0.945722	0.944837	0.764452
229.244	-0.0124527	-0.0105571	0.0297829	0.0668274	0.336746	0.259552	1.02363	0.933423	0.946333	0.765132
229.39	-0.0145562	-0.00810799	0.0311957	0.0651958	0.337168	0.262768	1.02639	0.932407	0.945968	0.773793
229.537	-0.0101809	-0.00896493	0.0304417	0.0646836	0.33669	0.256002	1.02322	0.934027	0.94801	0.768045
229.683	-0.0127051	-0.0105697	0.026895	0.0649283	0.336673	0.253308	1.0326	0.939273	0.948485	0.769779
229.83	-0.0093395	-0.00691502	0.0292575	0.0627574	0.340628	0.252516	1.02782	0.932285	0.955884	0.770709
229.976	-0.010854	-0.0122795	0.0337474	0.0623801	0.333793	0.256826	1.0343	0.93659	0.948336	0.775553
230.123	-0.0127892	-0.00958455	0.0297305	0.0650511	0.334522	0.254434	1.01614	0.936564	0.950683	0.771238
230.269	-0.0147244	-0.00608928	0.0272083	0.0632291	0.340162	0.259503	1.02084	0.938057	0.956618	0.771299
230.416	-0.0130416	-0.00461078	0.0263435	0.0706527	0.339438	0.258792	1.02623	0.934122	0.955388	0.771326
230.562	-0.0135465	-0.00994798	0.0267221	0.0655946	0.344618	0.261167	1.02547	0.938835	0.949737	0.767576
230.709	-0.0136306	-0.00771935	0.0306442	0.0604593	0.340224	0.25727	1.02746	0.940621	0.950382	0.769301
230.855	-0.0130416	-0.00896282	0.0307717	0.0669907	0.335597	0.261817	1.02376	0.944004	0.95169	0.773793
231.001	-0.0160707	-0.00733283	0.0280339	0.0656759	0.339672	0.260645	1.02245	0.932186	0.956317	0.7648
231.148	-0.0136306	-0.00648858	0.0332183	0.0689802	0.337276	0.256683	1.0255	0.936926	0.954087	0.776859
231.294	-0.0164914	-0.00801766	0.0226429	0.0682778	0.340702	0.263354	1.02945	0.947367	0.953186	0.768393
231.441	-0.0165755	-0.0128235	0.0296162	0.0664644	0.337646	0.256381	1.03268	0.947054	0.957639	0.763722
231.587	-0.0136306	-0.00159253	0.03392	0.0690573	0.339387	0.258997	1.02858	0.940838	0.957955	0.767865
231.734	-0.0146403	-0.0040287	0.0295673	0.0645836	0.338226	0.257887	1.02276	0.941563	0.961208	0.767912
231.88	-0.0153976	-0.0137286	0.0309181	0.0665421	0.339285	0.259172	1.02257	0.937287	0.951793	0.775047
232.027	-0.0173328	-0.0107104	0.0269831	0.0629114	0.340958	0.257444	1.02838	0.943765	0.954001	0.766432
232.173	-0.014472	-0.00224114	0.0313684	0.0646658	0.333064	0.260897	1.03121	0.945073	0.947996	0.778637
232.32	-0.0100126	-0.00814377	0.0308467	0.0656124	0.339905	0.256224	1.02908	0.944463	0.955168	0.777691
232.466	-0.0148086	-0.0081584	0.0325335	0.0612568	0.331881	0.257919	1.02391	0.941155	0.955869	0.773687
232.613	-0.0125368	-0.0118612	0.0329219	0.0696239	0.338129	0.264716	1.0311	0.9391	0.959978	0.772072
232.759	-0.00858225	-0.0113995	0.0292313	0.061457	0.343183	0.258395	1.02331	0.939388	0.950669	0.764516
232.906	-0.0103492	-0.0109161	0.0329256	0.0684228	0.336212	0.259679	1.02922	0.939896	0.960408	0.76683
233.052	-0.012032	-0.00645068	0.0311564	0.0725475	0.343092	0.259344	1.02963	0.945169	0.956483	0.767074
233.199	-0.0137989	-0.00849654	0.0263697	0.06758	0.341277	0.257396	1.02594	0.931488	0.951488	0.781326
233.345	-0.0121161	-0.0117309	0.0264154	0.0661204	0.347184	0.255019	1.03129	0.941783	0.952807	0.774473
233.492	-0.00984434	-0.0101768	0.0288953	0.065101	0.339217	0.256668	1.03003	0.948888	0.955933	0.773572
233.638	-0.011443	-0.00769415	0.0318129	0.0721936	0.340378	0.261976	1.0265	0.941542	0.962329	0.776834
233.785	-0.0142196	-0.00774464	0.0346427	0.0672263	0.34229	0.260565	1.02889	0.947098	0.950974	0.769297
233.931	-0.0154817	-0.00864785	0.0256909	0.0634548	0.333561	0.260424	1.03198	0.953868	0.954246	0.780707
234.078	-0.0131258	-0.0137036	0.0317153	0.0636454	0.341567	0.255828	1.02926	0.945241	0.958996	0.767334
234.224	-0.0104333	-0.00654101	0.0259781	0.0649554	0.338414	0.250092	1.02948	0.947806	0.956629	0.777512
234.371	-0.0136306	-0.0120338	0.0286179	0.0631561	0.338995	0.254211	1.03027	0.946957	0.95241	0.770861
234.517	-0.0158183	-0.00878225	0.0300473	0.0637454	0.337214	0.25269	1.02707	0.934873	0.952403	0.775533
234.664	-0.0106016	-0.00682469	0.0331245	0.0645107	0.334567	0.259789	1.03387	0.950193	0.956348	0.775068
234.81	-0.0143879	-0.00523066	0.0317379	0.0685904	0.338795	0.259883	1.03916	0.942633	0.956965	0.776719
234.956	-0.0107699	-0.0066547	0.0296721	0.0652458	0.335808	0.260866	1.0396	0.947535	0.953477	0.77901
235.103	-0.0116113	-0.0108932	0.0268069	0.0648512	0.334829	0.253197	1.03121	0.941491	0.953892	0.771988
235.249	-0.0159024	-0.0117629	0.0307454	0.0662745	0.337191	0.261184	1.02759	0.945261	0.951421	0.777426
235.396	-0.0107699	-0.00624085	0.0246074	0.0649825	0.340162	0.262341	1.02984	0.942069	0.961308	0.769186
235.542	-0.0169121	-0.00958243	0.0231553	0.0661654	0.34608	0.260375	1.04411	0.949804	0.953161	0.768062
235.689	-0.0139672	-0.0108783	0.0272408	0.066669	0.339092	0.25887	1.03374	0.946493	0.956643	0.778899
235.835	-0.0107699	-0.00972529	0.0256191	0.0644025	0.337231	0.261769	1.02822	0.949708	0.959837	0.770996
235.982	-0.00942364	-0.012139	0.0253058	0.0596058	0.335671	0.257807	1.03055	0.946807	0.952108	0.776389
236.128	-0.0122003	-0.00755332	0.0289539	0.0679696	0.339075	0.258284	1.0287	0.948842	0.957345	0.775556
236.275	-0.0148086	-0.0114223	0.0284092	0.0684727	0.331545	0.255987	1.03373	0.953698	0.958621	0.777008
236.421	-0.0166597	-0.00977993	0.0276064	0.0654448	0.336702	0.261263	1.0337	0.949905	0.953346	0.773416
236.568	-0.0134623	-0.0102441	0.0255507	0.0663609	0.34064	0.253577	1.03395	0.945553	0.945334	0.781744
236.714	-0.012621	-0.014596	0.0248816	0.0645607	0.335922	0.257824	1.03987	0.950073	0.95877	0.770996
236.861	-0.013883	-0.0127309	0.0287975	0.0622545	0.33381	0.260343	1.03658	0.951034	0.960173	0.776545
237.007	-0.012621	-0.00998579	0.030674	0.0676434	0.336497	0.253245	1.02707	0.949829	0.950137	0.776478
237.154	-0.0113589	-0.00651572	0.0322145	0.0705756	0.33603	0.25307	1.03105	0.945045	0.955632	0.772473
237.3	-0.013883	-0.00449507	0.0271527	0.0687854	0.335227	0.262847	1.03767	0.948453	0.958687	0.774512
237.447	-0.0180059	-0.00495958	0.0327267	0.0701451	0.336661	0.263292	1.03742	0.946879	0.963315	0.777225
237.593	-0.0103492	-0.00639631	0.0283699	0.0697463	0.342108	0.256494	1.0392	0.945703	0.96352	0.771766
237.74	-0.0130416	-0.0143805	0.0317998	0.068654	0.341163	0.25876	1.03732	0.954114	0.962294	0.774584
237.886	-0.0190997	-0.0109309	0.0308991	0.0678244	0.336514	0.258409	1.03636	0.948623	0.964872	0.781764
238.033	-0.0152293	-0.00661874	0.0301808	0.064847	0.335842	0.25654	1.02981	0.94171	0.967364	0.780515
238.179	-0.0122844	-0.00673436	0.0318093	0.0653812	0.335227	0.260755	1.03572	0.949111	0.955494	0.77514
238.326	-0.0143037	-0.00813522	0.0341977	0.0686268	0.340702	0.260359	1.03693	0.955125	0.960702	0.766324
238.472	-0.0112747	-0.0110087	0.033209	0.066211	0.336497	0.257746	1.03499	0.949682	0.968771	0.777404
238.619	-0.0169962	-0.00770878	0.0286605	0.0657894	0.336161	0.256556	1.03653	0.952196	0.967349	0.773396
238.765	-0.0178376	-0.00954251	0.0364756	0.0676023	0.337634	0.257379	1.03363	0.950941	0.958716	0.777912
238.911	-0.0117796	-0.00963496	0.029199	0.064996	0.340042	0.257935	1.03684	0.953918	0.958886	0.781855
239.058	-0.0148086	-0.00651193	0.0333985	0.0677109	0.33751	0.258776	1.03138	0.959383	0.957664	0.78428
239.204	-0.0100126	-0.00811002	0.0306048	0.070467	0.333122	0.259013	1.03926	0.955198	0.965277	0.783555
239.351	-0.0105175	-0.0120566	0.0260955	0.0710516	0.339359	0.256239	1.03591	0.951645	0.96234	0.774453
239.497	-0.0123685	-0.0117584	0.0289476	0.0671991	0.344851	0.258299	1.03247	0.954808	0.964151	0.782077
239.644	-0.013883	-0.00820889	0.0316817	0.0676658	0.343069	0.26307	1.03654	0.949905	0.956284	0.776965
239.79	-0.0175852	-0.0111789	0.0293718	0.0687399	0.335108	0.258887	1.04112	0.953818	0.960152	0.774119
239.937	-0.0142196	-0.0157742	0.0335223	0.0645253	0.340935	0.261452	1.04292	0.952175	0.960698	0.776482
240.083	-0.0146403	-0.0136133	0.0284024	0.0651916	0.342859	0.261691	1.03559	0.957199	0.965272	0.777824
240.23	-0.0100968	-0.0110338	0.0247054	0.0667319	0.339609	0.256414	1.03742	0.957686	0.967735	0.782625
240.376	-0.0128734	-0.0122795	0.0294957	0.0639578	0.334635	0.258395	1.04161	0.949779	0.965868	0.781764
240.523	-0.0130416	-0.0104143	0.0305143	0.0672762	0.343548	0.26283	1.03432	0.958531	0.95805	0.780599
240.669	-0.0137148	-0.00845671	0.0327981	0.0684364	0.337583	0.26594	1.03291	0.954763	0.961935	0.781656
240.816	-0.0155658	-0.00669647	0.0302332	0.0644659	0.334693	0.260185	1.03434	0.955753	0.968395	0.775822
240.962	-0.0140513	-0.00913299	0.029659	0.0676794	0.342296	0.255796	1.03853	0.953484	0.960123	0.778197
241.109	-0.0188473	-0.0158197	0.0313196	0.0661519	0.343798	0.260835	1.0362	0.955892	0.962269	0.783046
241.255	-0.0115271	-0.00964756	0.0304547	0.0697735	0.33994	0.258664	1.0445	0.95539	0.966764	0.782185
241.402	-0.0164072	-0.0150398	0.0297113	0.0638996	0.337282	0.25887	1.04109	0.961259	0.970057	0.785948
241.548	-0.015061	-0.00860159	0.028644	0.0665236	0.338733	0.261452	1.04254	0.95926	0.969426	0.781346
241.695	-0.0180059	-0.00994578	0.0315804	0.0639807	0.336007	0.2583	1.04199	0.955465	0.959577	0.782296
241.841	-0.0142196	-0.011412	0.0316592	0.0683005	0.342654	0.265778	1.03598	0.956315	0.959656	0.778378
241.988	-0.0149769	-0.00700729	0.0267547	0.0710971	0.343172	0.261026	1.03651	0.954616	0.959532	0.782625
242.134	-0.0124527	-0.00680134	0.0311076	0.0683457	0.342307	0.262133	1.04168	0.955776	0.95281	0.784259
242.281	-0.0131258	-0.00751146	0.029323	0.0715909	0.343126	0.262594	1.03953	0.954663	0.964652	0.782447
242.427	-0.0169121	-0.0092212	0.0302856	0.0679967	0.340127	0.257855	1.04097	0.958556	0.963906	0.781261
242.574	-0.0182583	-0.00876753	0.0267319	0.0614205	0.345078	0.264129	1.04056	0.957396	0.966984	0.779232
242.72	-0.0103492	-0.0131446	0.0274335	0.067394	0.346467	0.263371	1.04215	0.953816	0.967029	0.777555
242.866	-0.0143879	-0.0121893	0.0325372	0.0621584	0.337771	0.266539	1.0445	0.961383	0.964081	0.782102
243.013	-0.0151451	-0.0125653	0.0345901	0.0629479	0.339496	0.262832	1.04075	0.958334	0.965838	0.778988
243.159	-0.0135465	-0.00724241	0.0296816	0.061669	0.339359	0.262024	1.04118	0.955221	0.962705	0.784382
243.306	-0.0141355	-0.00980513	0.0288202	0.0649054	0.346957	0.265097	1.0475	0.959931	0.961424	0.781857
243.452	-0.0163231	-0.00469935	0.0274432	0.0585869	0.340577	0.262356	1.0489	0.954663	0.973661	0.782003
243.599	-0.0143879	-0.00356075	0.0319237	0.06467	0.34027	0.258142	1.04082	0.958264	0.966128	0.780533
243.745	-0.0159024	-0.0063875	0.0315579	0.0695106	0.343565	0.261485	1.04674	0.948283	0.963396	0.786591
243.892	-0.013883	-0.00617767	0.0293029	0.0671352	0.343707	0.263464	1.04936	0.948693	0.964737	0.787318
244.038	-0.0149769	-0.00938926	0.0255832	0.0705305	0.34019	0.265033	1.0441	0.951578	0.96786	0.787259
244.185	-0.016239	-0.0121116	0.0282329	0.0672849	0.340674	0.25906	1.04077	0.953704	0.961063	0.78978
244.331	-0.0118637	-0.00891038	0.0317866	0.0686041	0.342472	0.263797	1.04733	0.949033	0.973	0.778222
244.478	-0.013883	-0.00922332	0.0276097	0.0630655	0.341948	0.270863	1.03971	0.959181	0.973415	0.788086
244.624	-0.0174169	-0.00607474	0.0256321	0.0619447	0.338858	0.263228	1.0431	0.963801	0.961198	0.783219
244.771	-0.0142196	-0.00911827	0.0291728	0.0678016	0.333247	0.259979	1.04333	0.960901	0.967199	0.781591
244.917	-0.0100968	-0.00962236	0.0346612	0.0702178	0.343514	0.261437	1.05331	0.961449	0.976278	0.783421
245.064	-0.0146403	-0.0124075	0.028246	0.0705985	0.33916	0.260868	1.04816	0.961381	0.972199	0.778303
245.21	-0.0184266	-0.0025124	0.0309385	0.068654	0.348721	0.262151	1.04467	0.960556	0.96832	0.784217
245.357	-0.00984434	-0.0124475	0.0294207	0.066134	0.347759	0.263418	1.03649	0.958628	0.97271	0.785669
245.503	-0.00782499	-0.00747366	0.0316985	0.0702903	0.344008	0.261436	1.03901	0.954808	0.97357	0.785551
245.65	-0.00942364	-0.00883265	0.0315484	0.0725612	0.341624	0.261453	1.0422	0.960006	0.965112	0.788771
245.796	-0.0146403	-0.0122372	0.0336105	0.0714368	0.346479	0.263766	1.04847	0.963778	0.963846	0.783302
245.943	-0.0145562	-0.0120361	0.0310099	0.0637037	0.343337	0.261675	1.04212	0.958921	0.961588	0.786349
246.089	-0.0164072	-0.0103366	0.031783	0.0645243	0.337402	0.264749	1.04651	0.962038	0.964842	0.782714
246.236	-0.0121161	-0.00784758	0.0284615	0.0713964	0.344276	0.257855	1.05159	0.963221	0.962945	0.78333
246.382	-0.0125368	-0.012252	0.0348902	0.0699684	0.342637	0.25974	1.05444	0.963244	0.971273	0.779783
246.529	-0.00917122	-0.00633127	0.0281578	0.0684137	0.340793	0.260251	1.05375	0.963103	0.966669	0.786761
246.675	-0.0154817	-0.0123926	0.0274921	0.0592938	0.340019	0.262656	1.04708	0.966849	0.9681	0.788879
246.821	-0.0165755	-0.00961196	0.0315484	0.0695469	0.340702	0.264716	1.04324	0.960366	0.963881	0.779587
246.968	-0.016239	-0.0131972	0.0308205	0.0673755	0.345545	0.262262	1.04689	0.961843	0.974311	0.787884
247.114	-0.010854	-0.00683729	0.0290489	0.0674662	0.339376	0.265605	1.05658	0.960151	0.972559	0.790596
247.261	-0.0137148	-0.00986594	0.0299688	0.0704081	0.34299	0.258347	1.0429	0.958868	0.974647	0.789632
247.407	-0.0177535	-0.00488362	0.0294504	0.0684228	0.342939	0.260153	1.03691	0.961816	0.963966	0.795778
247.554	-0.015061	-0.0102692	0.0326123	0.0660791	0.339843	0.257713	1.04454	0.952898	0.971108	0.785704
247.7	-0.0153134	-0.00657891	0.0293361	0.0674618	0.339131	0.254877	1.05091	0.95776	0.964136	0.785908
247.847	-0.0127892	-0.00620296	0.0311207	0.0698097	0.344498	0.265747	1.0519	0.965754	0.968335	0.78791
247.993	-0.01809	-0.00704518	0.0355829	0.0650595	0.341021	0.260247	1.04347	0.956501	0.970617	0.784806
248.14	-0.0224653	-0.0115778	0.0280925	0.0718042	0.33986	0.258458	1.04561	0.964936	0.966874	0.784982
248.286	-0.013883	-0.00941446	0.0342898	0.0652179	0.341863	0.262817	1.04896	0.962689	0.974226	0.788552
248.433	-0.019268	-0.00756398	0.0300831	0.06525	0.350013	0.261262	1.04723	0.958361	0.972789	0.785087
248.579	-0.0106857	-0.00681209	0.031571	0.0656489	0.339826	0.260977	1.04942	0.965806	0.970478	0.787341
248.726	-0.0131258	-0.0120841	0.0311243	0.0667412	0.341926	0.257445	1.04979	0.964616	0.966243	0.782323
248.872	-0.0141355	-0.00775725	0.0314923	0.0701225	0.348055	0.261263	1.04874	0.966121	0.972694	0.791477
249.019	-0.0135465	-0.00767952	0.0281414	0.0704988	0.340992	0.255051	1.05036	0.964449	0.970322	0.785843
249.165	-0.0165755	-0.0116201	0.0320607	0.0693474	0.34225	0.252405	1.04502	0.962181	0.972044	0.787426
249.312	-0.019268	-0.0116703	0.0249176	0.0684137	0.343269	0.259599	1.05381	0.96047	0.972244	0.787983
249.458	-0.0212032	-0.00646328	0.030618	0.0672897	0.348077	0.260455	1.05059	0.962084	0.976964	0.788552
249.605	-0.0196045	-0.00986814	0.0305012	0.0692522	0.348772	0.256762	1.04261	0.962179	0.973897	0.793049
249.751	-0.0190997	-0.0139542	0.0276456	0.0679014	0.339581	0.2612	1.04887	0.963463	0.966118	0.782719
249.898	-0.0116954	-0.0102611	0.0295743	0.0697871	0.345739	0.263464	1.05089	0.965154	0.971348	0.785999
250.044	-0.0200252	-0.00793791	0.0275967	0.064516	0.345022	0.263212	1.0528	0.962116	0.974141	0.788484
250.191	-0.0176693	-0.0114623	0.0260792	0.0705215	0.344601	0.258758	1.05545	0.962491	0.966343	0.790027
250.337	-0.0171645	-0.00646135	0.0327981	0.0613108	0.348646	0.262294	1.05116	0.959106	0.969792	0.78694
250.484	-0.015061	-0.00826344	0.0305727	0.0614205	0.344128	0.256969	1.05239	0.967331	0.96766	0.79321
250.63	-0.0205301	-0.0060349	0.0279002	0.0724705	0.338972	0.259235	1.04325	0.959251	0.973791	0.79192
250.776	-0.0183424	-0.0140269	0.0317379	0.0736673	0.346604	0.259472	1.04836	0.964331	0.975483	0.78298
250.923	-0.0146403	-0.0157393	0.0294853	0.0759877	0.347048	0.260518	1.05003	0.963949	0.976192	0.789169
251.069	-0.0158183	-0.0105549	0.0295351	0.069429	0.34694	0.256256	1.0499	0.964431	0.969366	0.784914
251.216	-0.0153134	-0.00969788	0.0318129	0.0700409	0.346251	0.260929	1.04808	0.968459	0.979356	0.795034
251.362	-0.0174169	-0.0100109	0.0283796	0.0643795	0.341687	0.264051	1.05267	0.965306	0.977384	0.78974
251.509	-0.0122844	-0.0138816	0.0331996	0.0668589	0.346672	0.258015	1.05233	0.971322	0.978231	0.782776
251.655	-0.0141355	-0.00975261	0.0340214	0.0700365	0.346484	0.262024	1.05048	0.969604	0.978565	0.792978
251.802	-0.0171645	-0.00630598	0.0257758	0.065703	0.346501	0.257475	1.0528	0.968134	0.97295	0.789979
251.948	-0.0164914	-0.00763105	0.0294076	0.0663238	0.343713	0.262719	1.05679	0.972474	0.976939	0.784232
252.095	-0.0193521	-0.0079001	0.0303833	0.0632602	0.343218	0.263132	1.05243	0.966189	0.976347	0.788598
252.241	-0.0139672	-0.00999839	0.0257987	0.0670809	0.346433	0.259473	1.04845	0.967666	0.976444	0.79113
252.388	-0.0164914	-0.0105927	0.0297436	0.0705078	0.345278	0.260564	1.05461	0.967494	0.969571	0.795318
252.534	-0.0145562	-0.00873184	0.0310515	0.0662696	0.343195	0.263624	1.05321	0.971487	0.972499	0.790419
252.681	-0.0146403	-0.016278	0.0292052	0.0653313	0.343604	0.268222	1.0505	0.971607	0.974858	0.79223
252.827	-0.0159865	-0.0171703	0.02961	0.0715909	0.345243	0.265636	1.05911	0.966649	0.96786	0.781946
252.974	-0.0168279	-0.0113972	0.031466	0.069846	0.335888	0.26364	1.05064	0.973202	0.974837	0.788569
253.12	-0.0165755	-0.00978821	0.0335842	0.0686584	0.340173	0.264305	1.04673	0.970131	0.974336	0.795771
253.267	-0.0122003	-0.0112418	0.0344005	0.0681916	0.343195	0.263021	1.05233	0.967736	0.97749	0.785644
253.413	-0.0143037	-0.0079127	0.0327361	0.0662831	0.345773	0.265255	1.05238	0.963488	0.980386	0.798467
253.56	-0.0132099	-0.009763	0.0316985	0.069701	0.343627	0.263054	1.0492	0.973684	0.97853	0.786901
253.706	-0.0129575	-0.0140395	0.0282232	0.0691979	0.348021	0.263876	1.04785	0.972139	0.976349	0.80003
253.853	-0.0203618	-0.0136007	0.0279327	0.0662603	0.345278	0.260107	1.05155	0.973126	0.969106	0.791303
253.999	-0.0141355	-0.0159073	0.0257823	0.067566	0.337788	0.266476	1.04867	0.975424	0.983585	0.793865
254.146	-0.0232225	-0.0113721	0.0266079	0.0674889	0.338887	0.259567	1.04604	0.969797	0.972505	0.793751
254.292	-0.0159024	-0.0113743	0.0315484	0.0731503	0.345147	0.266271	1.0512	0.973517	0.971989	0.794786
254.439	-0.0181742	-0.0108258	0.0354249	0.0644566	0.34295	0.259757	1.04863	0.968274	0.972905	0.796391
254.585	-0.0165755	-0.0126406	0.0307192	0.0683729	0.34332	0.263529	1.05125	0.977212	0.971894	0.801505
254.732	-0.0143037	-0.0102714	0.0284939	0.0691797	0.344845	0.265431	1.05367	0.972401	0.976334	0.794055
254.878	-0.0124527	-0.00939138	0.0288692	0.0709656	0.350553	0.264432	1.05003	0.979317	0.974471	0.794388
255.024	-0.0152293	-0.012563	0.0320701	0.0718042	0.342643	0.266445	1.05804	0.971506	0.982327	0.795314
255.171	-0.0180059	-0.0107629	0.0307621	0.0716365	0.346126	0.266128	1.05426	0.971431	0.984146	0.798222
255.317	-0.0110223	-0.0125504	0.031042	0.0653812	0.347509	0.265254	1.05546	0.971269	0.970968	0.796284
255.464	-0.0116954	-0.00905315	0.0317379	0.074433	0.348539	0.262197	1.05373	0.968276	0.972585	0.79051
255.61	-0.012032	-0.0105675	0.0284581	0.0702766	0.346484	0.263718	1.05301	0.97323	0.970528	0.790709
255.757	-0.0146403	-0.0105046	0.032785	0.0704261	0.344242	0.262387	1.06048	0.970561	0.976744	0.78895
255.903	-0.0163231	-0.0081584	0.0301093	0.0715322	0.343468	0.264877	1.05967	0.970354	0.975893	0.797015
256.05	-0.0169121	-0.00933674	0.0313793	0.0724248	0.347936	0.267805	1.05986	0.970767	0.972429	0.799567
256.196	-0.0166597	-0.00867931	0.0242681	0.0680646	0.34888	0.265873	1.06094	0.975497	0.977103	0.788663
256.343	-0.0166597	-0.00812059	0.0271136	0.0688126	0.347793	0.264843	1.05985	0.968941	0.979803	0.805295
256.489	-0.0127892	-0.0110338	0.0353314	0.0714142	0.348527	0.264905	1.05358	0.976894	0.9729	0.801727
256.636	-0.0153134	-0.0123173	0.02898	0.0710111	0.343092	0.259631	1.05548	0.968919	0.981965	0.794012
256.782	-0.0189314	-0.0129539	0.0312183	0.0722304	0.351925	0.266366	1.06036	0.973857	0.973746	0.796812
256.929	-0.0127051	-0.0105298	0.0286832	0.0697735	0.34629	0.262958	1.05483	0.977909	0.98206	0.789012
257.075	-0.0153976	-0.0145685	0.0310849	0.0667097	0.34402	0.263448	1.05516	0.979055	0.976394	0.800843
257.222	-0.0161548	-0.012979	0.0357303	0.0681553	0.343929	0.264526	1.05081	0.969619	0.978817	0.794981
257.368	-0.010265	-0.00774464	0.0299722	0.0690029	0.347002	0.260884	1.05639	0.965129	0.984155	0.798709
257.515	-0.0137148	-0.0123298	0.029137	0.0702086	0.346074	0.26386	1.05225	0.971069	0.978325	0.795928
257.661	-0.0187631	-0.0139743	0.0304976	0.0707208	0.347121	0.264099	1.05593	0.969114	0.974891	0.798552
257.808	-0.0148086	-0.0135105	0.0336554	0.0708386	0.34122	0.261325	1.05638	0.971467	0.974346	0.797609
257.954	-0.0123685	-0.0141298	0.0351734	0.0664059	0.342762	0.266841	1.05855	0.976947	0.974872	0.794544
258.101	-0.0163231	-0.00350832	0.0301128	0.0686811	0.345289	0.260202	1.06226	0.97584	0.979091	0.797954
258.247	-0.0212032	-0.0097274	0.0339239	0.0709247	0.344225	0.261942	1.05947	0.973561	0.98257	0.793637
258.394	-0.0177535	-0.00976741	0.0323834	0.069361	0.348925	0.268712	1.05874	0.971211	0.980657	0.800735
258.54	-0.0140513	-0.00480413	0.0293718	0.0719352	0.348988	0.265018	1.05475	0.971969	0.974466	0.797295
258.687	-0.0137148	-0.0112544	0.028967	0.0684817	0.341516	0.257142	1.06027	0.973149	0.981143	0.804031
258.833	-0.0129575	-0.00880533	0.0323478	0.0683457	0.346302	0.264669	1.05569	0.976199	0.979451	0.797583
258.979	-0.0151451	-0.00843141	0.0243661	0.0685361	0.345301	0.265619	1.06547	0.978406	0.975808	0.796369
259.126	-0.019268	-0.013092	0.0253646	0.0650688	0.349039	0.264541	1.06256	0.972067	0.983919	0.797987
259.272	-0.0159865	-0.0118784	0.0288037	0.0680375	0.339558	0.264655	1.05862	0.981593	0.982699	0.802896
259.419	-0.0163231	-0.014789	0.0336462	0.0710516	0.347127	0.266191	1.04922	0.977962	0.979901	0.801773
259.565	-0.0127051	-0.0102167	0.0295027	0.0747908	0.344885	0.2586	1.0512	0.984342	0.976744	0.799119
259.712	-0.0190156	-0.0120338	0.0262815	0.0692522	0.349654	0.267109	1.05502	0.972619	0.982699	0.80269
259.858	-0.0140513	-0.0102714	0.0291266	0.0713099	0.348914	0.264953	1.06235	0.981508	0.975363	0.800334
260.005	-0.0182583	-0.0131972	0.0286798	0.0681553	0.342426	0.264542	1.05973	0.975611	0.978376	0.795624
260.151	-0.0175011	-0.00801766	0.0321394	0.067897	0.344999	0.260772	1.05828	0.973709	0.977944	0.802961
260.298	-0.0174169	-0.0112818	0.0266437	0.0735717	0.348841	0.265081	1.05831	0.974741	0.975533	0.797645
260.444	-0.0170804	-0.0121594	0.0281578	0.0717906	0.350616	0.264654	1.05759	0.976506	0.981473	0.80439
260.591	-0.0160707	-0.0100739	0.0259422	0.0691706	0.350183	0.264921	1.05713	0.973779	0.982079	0.798552
260.737	-0.0125368	-0.00787481	0.0307848	0.0658893	0.355721	0.272103	1.05756	0.980323	0.983074	0.804325
260.884	-0.0169962	-0.0104772	0.0354025	0.0726832	0.351122	0.268518	1.05698	0.980717	0.978625	0.800585
261.03	-0.0164072	-0.0124577	0.0332221	0.0717449	0.345039	0.264178	1.06638	0.980938	0.97784	0.801104
261.177	-0.0163231	-0.00928421	0.029055	0.0669588	0.343252	0.266318	1.05958	0.981183	0.978391	0.801268
261.323	-0.0193521	-0.00988065	0.0277075	0.0732771	0.340862	0.262721	1.06092	0.980692	0.982003	0.8049
261.47	-0.013883	-0.00975261	0.0303083	0.068527	0.348129	0.26657	1.05751	0.979188	0.977109	0.800644
261.616	-0.0100968	-0.0141398	0.0303833	0.065957	0.352375	0.271561	1.05817	0.977889	0.984155	0.798924
261.763	-0.0188473	-0.00775725	0.033072	0.0669723	0.347446	0.262166	1.05383	0.985887	0.974386	0.799609
261.909	-0.0164914	-0.00687907	0.0291266	0.0698686	0.344606	0.259694	1.05991	0.988163	0.980452	0.793447
262.056	-0.0137989	-0.0107481	0.0294922	0.0689214	0.345215	0.267569	1.05673	0.985197	0.981338	0.795468
262.202	-0.0164914	-0.010076	0.0328694	0.0751538	0.344475	0.260566	1.05588	0.980695	0.980667	0.799019
262.349	-0.0146403	-0.00895021	0.0354381	0.0713555	0.344788	0.264971	1.05307	0.977432	0.982684	0.799074
262.495	-0.0148927	-0.0114875	0.0289869	0.0701315	0.346718	0.272514	1.06386	0.982958	0.98229	0.796323
262.642	-0.0169962	-0.00979253	0.0302498	0.0710426	0.345796	0.265732	1.0592	0.981975	0.983875	0.803352
262.788	-0.0196045	-0.011796	0.0350628	0.0690029	0.3441	0.26245	1.06932	0.976383	0.984152	0.801172
262.934	-0.0180059	-0.0129467	0.0311957	0.0689939	0.350889	0.265619	1.06339	0.980332	0.984436	0.802533
263.081	-0.0169121	-0.00759122	0.0265067	0.0760323	0.347827	0.262151	1.06507	0.979412	0.982945	0.80233
263.227	-0.0170804	-0.00348302	0.0326123	0.0710834	0.341254	0.262863	1.06321	0.983349	0.980752	0.800536
263.374	-0.0176693	-0.0104395	0.0337211	0.0678834	0.346256	0.261692	1.0626	0.974646	0.989352	0.796215
263.52	-0.01565	-0.00688779	0.0320832	0.0693564	0.347526	0.262261	1.07181	0.988881	0.98783	0.799655
263.667	-0.0172486	-0.00968968	0.0265099	0.0731952	0.345386	0.26863	1.07141	0.983737	0.980708	0.80003
263.813	-0.0175011	-0.00823613	0.0271919	0.072375	0.347116	0.268235	1.06048	0.984191	0.984852	0.806157
263.96	-0.0206984	-0.00850914	0.0332127	0.0767942	0.349153	0.269011	1.06591	0.983563	0.985636	0.809038
264.106	-0.0176693	-0.00933885	0.0318806	0.0683729	0.355704	0.265603	1.05929	0.984358	0.987915	0.798865
264.253	-0.0134623	-0.0144682	0.0339633	0.0727555	0.352625	0.269391	1.06399	0.983021	0.980547	0.808229
264.399	-0.0169962	-0.0154284	0.0275574	0.0721575	0.350622	0.261723	1.05965	0.987778	0.984927	0.802774
264.546	-0.0181742	-0.0129665	0.0312445	0.07218	0.349233	0.265477	1.05899	0.986375	0.990035	0.802743
264.692	-0.0157341	-0.00880745	0.0276064	0.0702993	0.342842	0.266238	1.0652	0.98601	0.982485	0.803046
264.839	-0.0159024	-0.00902794	0.0314507	0.0702675	0.347782	0.26611	1.06123	0.987971	0.987947	0.800249
264.985	-0.01565	-0.00893761	0.0311302	0.0672083	0.347491	0.269217	1.06301	0.98786	0.979466	0.809501
265.132	-0.0183424	-0.0103092	0.0357594	0.0686856	0.34925	0.266951	1.06554	0.980982	0.994159	0.799874
265.278	-0.0212032	-0.0067615	0.0336724	0.0741345	0.348083	0.26497	1.0614	0.988797	0.986843	0.810271
265.425	-0.0158183	-0.0117607	0.0276064	0.0668182	0.349044	0.26657	1.06094	0.987652	0.990178	0.800716
265.571	-0.0175011	-0.010076	0.0339331	0.0736575	0.346365	0.269504	1.06028	0.989247	0.98436	0.801045
265.718	-0.0170804	-0.0180154	0.0331021	0.0667547	0.349074	0.262768	1.05732	0.985619	0.98141	0.805938
265.864	-0.0151451	-0.0141548	0.0327455	0.0727739	0.3481	0.267205	1.06592	0.985379	0.983364	0.807938
266.011	-0.0158183	-0.017835	0.0322952	0.0736888	0.35127	0.26798	1.05933	0.986826	0.990637	0.80018
266.157	-0.0159865	-0.0154384	0.0339145	0.0749997	0.34604	0.269773	1.06814	0.988279	0.988195	0.807478
266.304	-0.021708	-0.0120566	0.0345862	0.0688353	0.351464	0.261596	1.06278	0.986274	0.993836	0.809497
266.45	-0.0178376	-0.0148443	0.0355039	0.0717089	0.347036	0.267507	1.06619	0.989976	0.991249	0.806241
266.597	-0.0151451	-0.0133927	0.0295316	0.0696692	0.35267	0.26269	1.0614	0.986649	0.981722	0.802256
266.743	-0.0205301	-0.014947	0.0310624	0.0733453	0.35032	0.264749	1.0646	0.985641	0.978681	0.806816
266.889	-0.0169962	-0.0126932	0.0335579	0.0699728	0.34846	0.262656	1.06459	0.988178	0.987013	0.806053
267.036	-0.0141355	-0.0144255	0.0323514	0.0750406	0.345244	0.262766	1.06303	0.990447	0.98436	0.804153
267.182	-0.0135465	-0.018522	0.0315484	0.0666505	0.349654	0.269851	1.06622	0.986596	0.985022	0.806674
267.329	-0.0188473	-0.0144557	0.0320738	0.0703129	0.352284	0.264384	1.07033	0.988336	0.987593	0.799775
267.475	-0.0172486	-0.014052	0.0353011	0.0720081	0.354397	0.264338	1.07223	0.988207	0.989513	0.8069
267.622	-0.0196887	-0.0125378	0.0361886	0.0704125	0.349638	0.26684	1.06792	0.987091	0.985753	0.798421
267.768	-0.0165755	-0.0120315	0.0328675	0.0707025	0.345602	0.263071	1.06246	0.981855	0.980928	0.803509
267.915	-0.0244005	-0.0144431	0.0301843	0.0729417	0.346564	0.263891	1.06398	0.98386	0.988034	0.80618
268.061	-0.0185107	-0.0153231	0.0343479	0.0723886	0.347612	0.259457	1.07596	0.976099	0.983651	0.79923
268.208	-0.0185107	-0.0120464	0.0300665	0.0716276	0.351481	0.263844	1.06857	0.985111	0.985633	0.80626
268.354	-0.0189314	-0.0144005	0.0277923	0.0728373	0.349524	0.271705	1.06937	0.991473	0.984111	0.807563
268.501	-0.0172486	-0.00907835	0.0342542	0.0693701	0.35208	0.263083	1.06396	0.990806	0.986075	0.802011
268.647	-0.0194363	-0.0140019	0.0351905	0.076486	0.350047	0.265192	1.0671	0.991618	0.988752	0.804337
268.794	-0.0157341	-0.0120315	0.0371775	0.0756571	0.348561	0.262277	1.06559	0.991523	0.988894	0.809325
268.94	-0.0181742	-0.0119286	0.0291205	0.0687401	0.351384	0.264004	1.06771	0.9899	0.984451	0.808318
269.087	-0.0191838	-0.0152428	0.0302463	0.0710834	0.348118	0.259299	1.0688	0.991741	0.98401	0.801329
269.233	-0.0176693	-0.0137011	0.0351154	0.0687673	0.350292	0.267776	1.06593	0.992071	0.986392	0.799456
269.38	-0.0151451	-0.0159448	0.0321	0.0698596	0.354776	0.265968	1.06419	0.996421	0.980802	0.81336
269.526	-0.0167438	-0.0144682	0.0333628	0.0700771	0.349739	0.265368	1.06684	0.99123	0.986229	0.805046
269.673	-0.0159865	-0.0184596	0.0309611	0.0647513	0.345983	0.272989	1.06689	0.981631	0.986418	0.805076
269.819	-0.0134623	-0.0156966	0.030138	0.0654363	0.343303	0.263543	1.07564	0.994638	0.991488	0.806766
269.966	-0.0196887	-0.0144406	0.0373895	0.070118	0.345835	0.263244	1.06874	0.989222	0.9835	0.810911
270.112	-0.0142196	-0.0150999	0.0307228	0.0781812	0.349267	0.265463	1.06413	0.997628	0.985636	0.807429
270.259	-0.0166597	-0.0133777	0.0274335	0.0756024	0.347628	0.265747	1.06516	0.987151	0.992374	0.796016
270.405	-0.0163231	-0.0173063	0.032511	0.0715049	0.343843	0.267695	1.06511	0.989827	0.992542	0.811287
270.552	-0.0249053	-0.0147666	0.0344848	0.0737395	0.345278	0.267552	1.06581	0.98961	0.995062	0.810164
270.698	-0.0212032	-0.0123023	0.0350944	0.06651	0.351873	0.264431	1.07411	0.987387	0.99262	0.807501
270.844	-0.0171645	-0.00967276	0.0303011	0.0680783	0.351811	0.268649	1.06428	0.99048	0.98834	0.807233
270.991	-0.011443	-0.0135356	0.0285462	0.0699865	0.345266	0.269582	1.07125	0.990965	0.996857	0.809306
271.137	-0.0127892	-0.0146211	0.0333365	0.0696374	0.348352	0.269597	1.07402	0.998596	0.996023	0.808938
271.284	-0.0223812	-0.0182208	0.0352353	0.0702675	0.345027	0.274147	1.07183	0.992495	0.997189	0.812873
271.43	-0.0201094	-0.0116429	0.0290847	0.0636684	0.35242	0.270992	1.07265	0.989932	0.992017	0.811673
271.577	-0.0206984	-0.0120715	0.0306608	0.0733591	0.350463	0.268568	1.07434	0.992538	0.995096	0.806413
271.723	-0.0158183	-0.0166666	0.0287975	0.065499	0.341869	0.26684	1.06719	0.988033	0.993776	0.806528
271.87	-0.0163231	-0.0136157	0.0289146	0.0708161	0.350428	0.265146	1.072	0.989486	0.985542	0.806153
272.016	-0.0182583	-0.0138716	0.0346349	0.0628465	0.353107	0.266684	1.07686	0.986057	0.992323	0.806628
272.163	-0.0182583	-0.0145308	0.035708	0.0679605	0.346382	0.273434	1.07365	0.994605	0.986696	0.808632
272.309	-0.0153134	-0.0154384	0.0301939	0.0738575	0.35213	0.27253	1.07263	0.990389	0.988791	0.810225
272.456	-0.014472	-0.0154107	0.0334116	0.0695559	0.345806	0.268411	1.07206	0.988283	0.991734	0.81039
272.602	-0.0164072	-0.00889778	0.0358792	0.0690256	0.347554	0.269393	1.0653	0.989432	0.985643	0.81136
272.749	-0.0145562	-0.0117355	0.0275738	0.0712423	0.350594	0.265967	1.06887	0.995613	0.992698	0.810635
272.895	-0.0196045	-0.0150148	0.0304845	0.0725155	0.352078	0.268851	1.06971	0.99095	0.98891	0.800892
273.042	-0.0197728	-0.0155912	0.0374117	0.0686947	0.346376	0.263276	1.07255	0.994224	0.991191	0.809145
273.188	-0.015061	-0.0117881	0.0345281	0.0734361	0.349569	0.267282	1.07405	0.991886	0.99724	0.813926
273.335	-0.0200252	-0.0103721	0.0304417	0.0737307	0.354634	0.269215	1.0801	0.995584	0.995225	0.806888
273.481	-0.0171645	-0.00917079	0.0269243	0.0722714	0.353996	0.264291	1.07475	0.99877	0.984757	0.811037
273.628	-0.0153976	-0.0111515	0.0301093	0.0677201	0.355316	0.264638	1.06833	0.998045	0.986034	0.811666
273.774	-0.0168279	-0.0106326	0.0297567	0.0674981	0.351464	0.265795	1.06263	0.998563	0.996229	0.81021
273.921	-0.0163231	-0.0106726	0.0289739	0.0717497	0.346513	0.26139	1.0745	0.995747	0.995802	0.804923
274.067	-0.0184266	-0.00985333	0.0317473	0.0714053	0.348789	0.263989	1.06786	0.995537	0.994142	0.807582
274.214	-0.0161548	-0.00777188	0.0292313	0.067344	0.351225	0.264733	1.07575	0.988714	0.993659	0.80408
274.36	-0.0207825	-0.0137788	0.027081	0.0676203	0.351436	0.260977	1.06767	0.99019	0.995453	0.807869
274.507	-0.0168279	-0.0078496	0.0294826	0.0698913	0.349671	0.26619	1.07105	0.995631	0.99855	0.815271
274.653	-0.0179218	-0.00898599	0.0304917	0.0685633	0.349688	0.263798	1.07648	0.990777	0.988894	0.812057
274.799	-0.0142196	-0.00748423	0.0285036	0.0715096	0.355118	0.262198	1.07068	0.992263	0.990476	0.814589
274.946	-0.0164072	-0.0138339	0.0297244	0.0698505	0.349916	0.26744	1.06691	0.994329	0.990212	0.813299
275.092	-0.0171645	-0.00741056	0.0298997	0.0676387	0.351873	0.266617	1.06982	0.990791	0.993981	0.813915
275.239	-0.0199411	-0.0142701	0.0307717	0.0727426	0.34641	0.260535	1.07832	1.00175	0.987726	0.811436
275.385	-0.0133782	-0.0120966	0.0312124	0.0723389	0.351208	0.261532	1.07527	1.00165	0.988009	0.813509
275.532	-0.0117796	-0.0137638	0.0272669	0.0717633	0.349444	0.267079	1.07138	0.99587	0.991999	0.813295
275.678	-0.0184266	-0.00797571	0.0338674	0.0742428	0.34834	0.266017	1.07515	0.99868	0.997461	0.811295
275.825	-0.013883	-0.00801766	0.0267286	0.0686268	0.352472	0.265811	1.07797	0.995758	0.989216	0.812317
275.971	-0.0175852	-0.00975481	0.031477	0.0708705	0.352711	0.265556	1.0813	0.998749	0.999605	0.808712
276.118	-0.0136306	-0.00671982	0.0300437	0.0694154	0.353564	0.266618	1.07136	1.00119	0.988996	0.81229
276.264	-0.0154817	-0.00997098	0.0294504	0.0713419	0.355618	0.264146	1.07332	0.998767	0.988375	0.809704
276.411	-0.0216239	-0.00720258	0.0301355	0.0705623	0.350577	0.268188	1.07012	0.998984	0.995419	0.808965
276.557	-0.0188473	-0.00994578	0.0338094	0.0685497	0.346547	0.262371	1.06939	0.995609	0.988526	0.810934
276.704	-0.0151451	-0.0094669	0.0271071	0.0739804	0.349369	0.273182	1.07502	0.996664	0.993206	0.806099
276.85	-0.018679	-0.00853646	0.0286605	0.0714053	0.354606	0.269014	1.06801	0.999209	0.998286	0.809827
276.997	-0.0178376	-0.0147113	0.0276389	0.0665685	0.348191	0.268744	1.0743	1.00015	0.99821	0.818026
277.143	-0.0168279	-0.00726374	0.0324941	0.0684544	0.353449	0.265195	1.07021	0.997338	0.993105	0.81106
277.29	-0.0147244	-0.0109835	0.0340252	0.0664237	0.349881	0.26326	1.07325	0.992756	0.991352	0.813439
277.436	-0.0190156	-0.0139291	0.0325278	0.0701043	0.352244	0.26895	1.07097	0.992459	0.993675	0.814245
277.583	-0.0170804	-0.0121994	0.0298055	0.0709068	0.356148	0.271896	1.07552	0.99541	0.999188	0.81311
277.729	-0.0189314	-0.0114223	0.0369614	0.0711788	0.35452	0.266776	1.07089	0.991861	0.999155	0.816777
277.876	-0.0175852	-0.0103617	0.0289739	0.0762923	0.357963	0.269374	1.07669	0.998382	0.995122	0.817757
278.022	-0.0184266	-0.0119366	0.0320927	0.0754397	0.351925	0.263116	1.07532	1.0035	0.997324	0.82021
278.169	-0.013883	-0.00689176	0.0363874	0.0722529	0.35078	0.269311	1.07049	0.999223	0.99952	0.811298
278.315	-0.0201094	-0.0115652	0.0305989	0.0760425	0.34724	0.265936	1.06839	0.992658	1.0011	0.813685
278.462	-0.0164072	-0.0131947	0.0286667	0.0752718	0.34905	0.269104	1.07191	0.991886	0.992245	0.816259
278.608	-0.0140513	-0.00795253	0.035151	0.0715641	0.351623	0.267857	1.06763	0.994754	0.995496	0.806149
278.754	-0.0166597	-0.0116829	0.0328244	0.0684546	0.354474	0.267777	1.07549	0.990879	1.00111	0.812195
278.901	-0.0167438	-0.0115903	0.0270777	0.0689848	0.347514	0.261833	1.07115	0.99276	0.987515	0.817581
279.047	-0.0132941	-0.013899	0.0264708	0.0678016	0.352039	0.263735	1.07874	0.99889	0.990203	0.819635
279.194	-0.0168279	-0.0140496	0.0318712	0.0685678	0.358073	0.268631	1.08537	0.996425	0.992842	0.812011
279.34	-0.0140513	-0.013686	0.0297698	0.0735814	0.352203	0.261454	1.0663	0.997509	0.990994	0.811421
279.487	-0.0160707	-0.0118235	0.0339857	0.0704942	0.352842	0.265746	1.07291	0.995848	0.988444	0.818164
279.633	-0.0097602	-0.0119812	0.0305107	0.0729513	0.357946	0.262847	1.07891	1.00435	0.99536	0.812195
279.78	-0.0193521	-0.00958243	0.0289896	0.0736585	0.352659	0.267951	1.07275	0.999158	0.999452	0.817701
279.926	-0.019857	-0.00912876	0.0267449	0.0739706	0.350263	0.266034	1.07976	0.99694	0.996764	0.817071
280.073	-0.0229701	-0.0133401	0.0286282	0.0700273	0.353678	0.261025	1.07306	0.993887	0.998405	0.823452
280.219	-0.0215398	-0.00918128	0.0365295	0.0732547	0.356204	0.261769	1.07439	1.00138	0.99941	0.819092
280.366	-0.0173328	-0.0124451	0.0313065	0.0692341	0.356012	0.263006	1.06579	1.00514	0.99844	0.818109
280.512	-0.0159865	-0.00854906	0.0327624	0.0677293	0.357315	0.266827	1.07541	1.00329	0.995462	0.817881
280.659	-0.0181742	-0.0109309	0.0345111	0.0711107	0.356387	0.2702	1.07664	1.00063	0.99382	0.817562
280.805	-0.0154817	-0.0154358	0.0314603	0.0715006	0.354804	0.262421	1.07058	1.00229	0.989872	0.817038
280.952	-0.0148086	-0.00945218	0.0303571	0.0670722	0.358714	0.265654	1.07292	1.00208	1.00003	0.820841
281.098	-0.0229701	-0.00824873	0.0278087	0.069905	0.355874	0.271784	1.07974	0.998596	0.993615	0.819557
281.245	-0.019268	-0.00590668	0.026944	0.066383	0.353803	0.266175	1.0792	0.997219	1.00567	0.816551
281.391	-0.018679	-0.00974	0.0348114	0.0716863	0.350519	0.268964	1.08148	0.999187	0.993776	0.814329
281.538	-0.0208666	-0.0154911	0.0281317	0.0736673	0.351406	0.269854	1.0884	0.996588	1.00154	0.821263
281.684	-0.0166597	-0.00875493	0.032753	0.0731503	0.349638	0.27473	1.07097	0.999985	1.00339	0.818179
281.831	-0.0196045	-0.0124577	0.0323703	0.0675209	0.354543	0.269185	1.07396	0.998462	0.993921	0.823767
281.977	-0.019268	-0.0171855	0.0309539	0.0694018	0.348214	0.265035	1.08033	1.00392	1.00121	0.819691
282.124	-0.0177535	-0.0100487	0.0297043	0.0719856	0.347879	0.270154	1.07673	1.00275	0.99861	0.811792
282.27	-0.0201935	-0.00563181	0.031297	0.0672355	0.349177	0.265064	1.0816	1.00477	1.00195	0.815401
282.417	-0.0229701	-0.0120692	0.0288168	0.073917	0.350058	0.26543	1.08277	1.00552	0.999588	0.819343
282.563	-0.0190156	-0.0131446	0.0344492	0.0703039	0.354769	0.264226	1.08624	0.998604	1.00371	0.812543
282.709	-0.019268	-0.0111515	0.0370892	0.0638578	0.354832	0.270517	1.07922	1.00655	0.995683	0.815726
282.856	-0.0204459	-0.0103743	0.0320906	0.0687717	0.354502	0.266492	1.07311	1.00331	1.00096	0.816393
283.002	-0.0181742	-0.012563	0.0318486	0.0665187	0.358448	0.269962	1.07637	1.00334	1.00563	0.818865
283.149	-0.0168279	-0.00846719	0.0340778	0.070653	0.353467	0.26532	1.07425	1.0044	1.00371	0.815424
283.295	-0.0210349	-0.00612523	0.0336762	0.070739	0.354298	0.269852	1.07811	1.00242	0.999835	0.814677
283.442	-0.0204459	-0.00694031	0.0315353	0.0696148	0.356023	0.270596	1.07408	1.00467	1.00678	0.821439
283.588	-0.018679	-0.00928844	0.0352656	0.0683865	0.3563	0.273794	1.07697	0.996577	1.00295	0.81919
283.735	-0.0205301	-0.0104143	0.0366217	0.0700727	0.354401	0.270486	1.0766	1.0006	1.00896	0.813662
283.881	-0.0201935	-0.00760179	0.0369259	0.0680918	0.352295	0.270392	1.07259	1.00661	0.993744	0.811977
284.028	-0.0196887	-0.00713551	0.0358449	0.0691571	0.354817	0.268994	1.07765	1.00084	1.00223	0.814102
284.174	-0.0235591	-0.0105194	0.0342503	0.0699867	0.356436	0.26863	1.06912	1.00478	1.0032	0.823238
284.321	-0.0207825	-0.00888518	0.0323121	0.0695468	0.351344	0.273781	1.07561	1.00157	1.00747	0.820841
284.467	-0.0174169	-0.0125001	0.0364928	0.0668274	0.350394	0.274129	1.07535	0.997219	1.00168	0.824676
284.614	-0.01809	-0.00940398	0.0347626	0.0737034	0.354207	0.264465	1.08006	1.00378	1.00035	0.818851
284.76	-0.0243164	-0.00697812	0.0311433	0.0690664	0.352881	0.273016	1.08248	1.00326	1.00032	0.821921
284.907	-0.0208666	-0.00424576	0.0323514	0.0717858	0.352272	0.270232	1.08151	1.00429	1.00217	0.829245
285.053	-0.0195204	-0.00897542	0.0344268	0.0692296	0.360492	0.272151	1.08211	1.00541	1.00565	0.813861
285.2	-0.0200252	-0.0115652	0.0280698	0.0731816	0.355947	0.264669	1.08093	1.00988	0.996678	0.824184
285.346	-0.0170804	-0.0132272	0.0296816	0.0712963	0.355562	0.273607	1.08295	0.996323	0.994186	0.819079
285.493	-0.0264199	-0.00901322	0.0304619	0.0750494	0.352198	0.265652	1.06896	1.00742	0.99491	0.816486
285.639	-0.0187631	-0.0101286	0.0339014	0.0732138	0.351094	0.273304	1.07825	1.00401	0.999529	0.814065
285.786	-0.0206142	-0.00909307	0.0310718	0.0705215	0.355569	0.27137	1.0726	1.00209	1.00435	0.813003
285.932	-0.0224653	-0.0103469	0.029946	0.0689758	0.3563	0.274066	1.07355	1.003	0.991803	0.815168
286.079	-0.0190997	-0.00970008	0.0296947	0.0720259	0.356927	0.269947	1.07624	0.999477	1.00134	0.812735
286.225	-0.0189314	-0.00941658	0.0301224	0.0731503	0.356559	0.262767	1.07316	1.00319	0.995207	0.824486
286.372	-0.0161548	-0.00907835	0.0303571	0.0697735	0.352887	0.263798	1.08059	1.01453	1.01152	0.824078
286.518	-0.0178376	-0.00915608	0.0367272	0.070408	0.349881	0.26803	1.0822	1.00858	1.00291	0.81675
286.664	-0.0174169	-0.00693837	0.0285332	0.0692749	0.361067	0.264527	1.07511	1.00109	1.00379	0.813462
286.811	-0.01565	-0.0083558	0.0331245	0.0722666	0.353301	0.266698	1.08115	1.00979	0.998576	0.821856
286.957	-0.0221287	-0.00780977	0.0330364	0.070934	0.353251	0.269124	1.07965	1.00571	1.00731	0.817594
287.104	-0.0217922	-0.0108155	0.0286605	0.0707888	0.355105	0.269013	1.07792	1.00313	1.00108	0.827102
287.25	-0.019857	-0.0112544	0.0319593	0.0697599	0.353803	0.266841	1.07881	1.00685	1.00465	0.831976
287.397	-0.0231384	-0.0122795	0.028644	0.0737619	0.352978	0.267267	1.08363	1.01309	1.0061	0.825103
287.543	-0.0221287	-0.0141298	0.0307097	0.0686858	0.355403	0.270533	1.08409	1.00856	1.00063	0.82059
287.69	-0.0206142	-0.0101686	0.0307586	0.0718493	0.360803	0.269073	1.07889	1.00885	0.991642	0.818309
287.836	-0.0226336	-0.0127411	0.0317379	0.0650823	0.353785	0.273875	1.08212	1.01497	1.00158	0.822311
287.983	-0.0235591	-0.0119035	0.0327455	0.0713781	0.353587	0.267156	1.07546	1.01506	0.997835	0.82552
288.129	-0.0207825	-0.0135732	0.0286537	0.0716318	0.353165	0.268218	1.07549	1.00394	0.999861	0.825015
288.276	-0.0158183	-0.0118658	0.0296459	0.0745188	0.353831	0.268822	1.07821	1.008	0.999061	0.827348
288.422	-0.0221287	-0.00841678	0.0341359	0.0712103	0.352978	0.271925	1.07801	1.00537	0.999852	0.821796
288.569	-0.0161548	-0.00974	0.0351905	0.0704261	0.352659	0.267521	1.08726	1.00857	1.00595	0.81867
288.715	-0.0197728	-0.00809125	0.0344492	0.0735668	0.352984	0.266048	1.07916	1.00708	1.01101	0.829383
288.862	-0.0174169	-0.0160324	0.0318617	0.0738165	0.351066	0.265669	1.07899	1.00998	1.00461	0.821588
289.008	-0.0225494	-0.010492	0.0311862	0.069932	0.352675	0.277204	1.08367	1.01228	0.994595	0.821921
289.155	-0.0220446	-0.0128487	0.0345018	0.0712737	0.356972	0.26646	1.08797	1.00994	1.0024	0.828493
289.301	-0.0244005	-0.00835377	0.0357211	0.0767258	0.35922	0.270957	1.07905	1.01513	1.00443	0.819408
289.448	-0.0155658	-0.0113698	0.0358489	0.074392	0.34987	0.273371	1.08528	1.01824	1.00801	0.822761
289.594	-0.0241481	-0.00765431	0.0277109	0.0774106	0.358957	0.276286	1.08874	1.00866	1.00512	0.831619
289.741	-0.0212032	-0.0152704	0.0302629	0.0762498	0.348516	0.274448	1.08053	1.01075	1.00591	0.822714
289.887	-0.0190997	-0.0122269	0.0306704	0.071029	0.358853	0.2695	1.07527	1.00611	0.998738	0.821355
290.034	-0.0199411	-0.0128259	0.0352748	0.0695242	0.356535	0.267729	1.08189	1.01803	1.00371	0.823271
290.18	-0.0206984	-0.00769415	0.0352617	0.0708204	0.361725	0.271671	1.07259	1.01241	1.00621	0.82546
290.327	-0.0237274	-0.0066294	0.0339857	0.0728462	0.354104	0.2721	1.08383	1.01207	1.01046	0.820201
290.473	-0.0194363	-0.0126131	0.0321976	0.0694245	0.358919	0.27009	1.08079	1.01413	1.00314	0.82539
290.619	-0.021708	-0.0105046	0.0274301	0.0667048	0.365487	0.273131	1.08224	1.0115	1.01009	0.828234
290.766	-0.0204459	-0.00841881	0.0313363	0.0627532	0.361354	0.271704	1.07673	1.0122	1.00889	0.824899
290.912	-0.0160707	-0.0111389	0.0335393	0.0715138	0.353958	0.272276	1.08437	1.0151	1.00339	0.82713
291.059	-0.0204459	-0.0130441	0.0320381	0.0724929	0.352289	0.270327	1.08512	1.00795	1.00587	0.82968
291.205	-0.0206142	-0.0108806	0.0343348	0.0769432	0.355995	0.267507	1.08559	1.01025	1.00555	0.827895
291.352	-0.0189314	-0.01786	0.0304845	0.074034	0.352698	0.271403	1.08951	1.01219	1.00269	0.827983
291.498	-0.0174169	-0.0104417	0.0298937	0.0711422	0.358607	0.269456	1.09039	1.00549	1.00468	0.826985
291.645	-0.0235591	-0.0123926	0.0291205	0.0703491	0.357336	0.2763	1.09248	1.00951	1.00058	0.827584
291.791	-0.0173328	-0.0119537	0.0323872	0.074034	0.357561	0.267141	1.08845	1.00924	1.00408	0.822719
291.938	-0.0194363	-0.0092086	0.0297567	0.0734947	0.350058	0.27047	1.09047	1.01197	1.00931	0.822148
292.084	-0.0202777	-0.0118533	0.0277956	0.0709656	0.353536	0.269741	1.08052	1.00968	0.999656	0.823642
292.231	-0.0230543	-0.0143403	0.0292086	0.0675026	0.35304	0.269422	1.08496	1.01102	1.00007	0.823795
292.377	-0.0191838	-0.007837	0.0339014	0.0706075	0.356813	0.268709	1.0848	1.00832	1.00768	0.829657
292.524	-0.0240639	-0.00659345	0.0322465	0.0749363	0.35922	0.269679	1.08192	1.00904	0.998482	0.820136
292.67	-0.0201094	-0.00977781	0.0320832	0.0726743	0.358947	0.268552	1.09088	1.0118	1.00326	0.81714
[truncated: 6,192 more rows]

## Sheet: Figure6f
	Amplitude fold change
	replicate1	replicate2
σB	0.0558661	0.0705258
σB+ RbpA	1.24938	1.32325
σB71Ω72	0.443809	0.340346
σB71Ω72+RbpA	1.2097	1.1217
	Amplitude fold change normalized to σB in replicate1
	replicate1	replicate2
σB	1	1.26241
σB+ RbpA	22.3638	23.6862
σB71Ω72	7.94415	6.09217
σB71Ω72+RbpA	21.6536	20.0784
